# Supplementary material for: Systematic identification of reference genes for qRT-PCR of Ardisia kteniophylla A. DC under different experimental conditions and for anthocyanin-related genes studies
Source: Front Plant Sci. 2023 Nov 2;14:1284007. doi: 10.3389/fpls.2023.1284007 (PMC10656778; doi:10.3389/fpls.2023.1284007)
Supplement: Supplementary Figure 1 — Primers were validated by dissolving amplicons of candidate references on agarose gel. [file DataSheet_1.zip]

Archive with 5 entries (4 files):
- Additional files/
- Additional files/Figure S1.tif
- Additional files/Figure S2.tif
- Additional files/Figure S3.tif
- Additional files/Supplementary_Tables.XLSX
