# Supplementary material for: Systematic identification of reference genes for qRT-PCR of Ardisia kteniophylla A. DC under different experimental conditions and for anthocyanin-related genes studies
Source: Front Plant Sci. 2023 Nov 2;14:1284007. doi: 10.3389/fpls.2023.1284007 (PMC10656778; doi:10.3389/fpls.2023.1284007)
Supplement: Supplementary Figure 1 — Primers were validated by dissolving amplicons of candidate references on agarose gel. [file DataSheet_1.zip › Additional files/Supplementary_Tables.XLSX]

## Sheet: Table S1
Supplementary Table 1. FPKM values of all candidate genes selected from the transcriptome of A. kteniophylla.
Gene_id	Main_root_1	Main_root_2	Main_root_3	Fiber_root_1	Fiber_root_2	Fiber_root_3	Root_nodule_1	Root_nodule_2	Root_nodule_3	Stem_bark_1	Stem_bark_2	Stem_bark_3	Stem_xylem_1	Stem_xylem_2	Stem_xylem_3	Green_leaf_1	Green_leaf_2	Green_leaf_3	Flower_1	Flower_2	Flower_3	Fruit_1	Fruit_2	Fruit_3	M1_Root_1	M1_Root_2	M1_Root_3	M3_Root_1	M3_Root_2	M3_Root_3	M6_Root_1	M6_Root_2	M6_Root_3	Y1_Root_1	Y1_Root_2	Y1_Root_3	Y2_Root_1	Y2_Root_2	Y2_Root_3	Y3_Root_1	Y3_Root_2	Y3_Root_3	Mean	SD	CV	min	max	MFC
evm.TU.Chr3.1200	32.1411	32.6269	33.9173	43.7777	39.2307	39.5714	34.6277	35.038	37.773	51.4096	50.1204	47.62	45.1296	35.6797	43.1888	33.0347	32.8884	34.545	48.802	43.1863	41.8874	31.234	31.2332	35.2065	35.1169	35.6361	34.417	32.028	30.6202	31.4338	38.9359	38.8593	38.4023	31.0417	33.0781	34.8955	37.5409	32.6514	31.1785	37.6811	41.3353	39.5492	37.3398	5.57722	0.149364	30.6202	51.4096	1.67894
evm.TU.Chr22.1140	42.2559	37.4118	43.7929	49.5407	50.4656	50.8511	46.3831	48.5729	46.473	48.1546	48.2218	41.1661	48.0238	59.4267	44.4744	34.4291	35.3552	32.9034	37.6516	40.1587	34.4318	38.2224	43.3812	41.0737	46.5188	41.0664	43.368	48.4622	47.5873	46.8217	48.7655	48.2013	45.0212	36.0695	35.0475	36.7309	37.7538	39.5151	37.3326	40.4243	40.0784	42.4228	42.9526	5.75111	0.133894	32.9034	59.4267	1.8061
evm.TU.Chr10.655	36.7945	41.1577	42.2203	49.0286	42.5282	47.0066	37.0246	36.1584	36.6065	50.4226	52.7714	46.3729	57.2206	39.2005	50.4577	31.5181	37.9173	38.0328	45.0732	46.3809	44.8932	43.6074	39.1906	42.6297	47.2241	52.3633	48.8411	45.8918	46.0072	44.0649	46.8388	47.67	49.8631	35.7779	36.3462	39.2041	53.813	47.2692	47.3724	48.7027	55.7845	51.8318	44.74	6.09508	0.136233	31.5181	57.2206	1.81548
evm.TU.Chr15.1610	46.0257	53.6975	50.3543	47.9511	47.748	47.6874	45.4495	43.6131	39.0108	52.7029	58.5207	48.3891	71.6636	52.3568	52.5972	43.011	39.1061	37.0225	38.0263	41.7531	45.5788	52.1497	48.3951	44.5668	50.4161	51.0796	48.6486	59.4295	56.4158	54.052	50.7063	49.8553	52.3563	53.0173	53.2569	48.6139	50.3782	52.7284	51.527	52.8509	52.3262	50.9164	49.6655	6.22961	0.125431	37.0225	71.6636	1.93568
evm.TU.Chr10.685	37.7427	42.3961	35.722	44.6027	38.5369	40.7699	38.9325	42.558	39.1974	40.8797	37.6748	47.7767	40.6797	31.1114	35.4272	50.1465	35.6002	45.527	48.9573	49.1178	67.8943	38.9869	43.5588	50.0782	35.8259	41.4317	35.6838	38.8289	38.5193	40.4502	47.0503	44.6231	46.574	44.8204	47.368	41.0988	36.7619	33.3821	36.0763	44.1408	44.1295	45.9957	42.0627	6.313	0.150085	31.1114	67.8943	2.1823
evm.TU.Chr5.1030	43.9552	45.936	48.7789	42.3253	39.5764	44.1522	42.5939	37.0047	49.5703	54.7896	59.3075	62.0657	46.3811	30.4088	30.2373	37.3903	32.9471	38.6416	40.2977	39.008	43.7237	41.4196	41.1388	42.0742	38.2492	39.9694	38.7864	40.7437	40.7675	41.537	39.9194	41.0416	41.5951	44.8116	47.5248	46.832	42.083	34.8395	35.695	43.5518	48.0444	44.0595	42.4708	6.38306	0.150293	30.2373	62.0657	2.05262
evm.TU.Chr17.1445	50.135	49.3861	55.7903	50.1929	49.6555	48.46	51.7935	43.7235	48.1287	52.3436	62.7596	58.2382	65.605	55.4149	60.9178	36.3776	46.1461	44.4894	37.5291	50.0061	56.7489	46.502	43.2929	41.0589	41.29	40.1255	43.4423	50.8788	50.0532	50.071	40.7898	44.7641	42.0859	46.001	43.9095	49.9362	50.3957	47.8698	48.8383	51.5856	46.9686	45.2004	48.5453	6.39515	0.131736	36.3776	65.605	1.80345
evm.TU.Chr8.945	41.615	43.2436	42.1894	52.1147	44.8649	45.9847	39.2607	30.7011	41.7887	52.0183	48.0501	59.0085	57.7545	37.403	35.3371	51.5012	43.3903	57.7201	47.3129	49.2697	53.8777	46.6015	46.3819	47.833	47.7521	52.2954	51.5655	48.3744	45.7105	49.3987	50.2735	49.833	47.7193	35.6702	34.3887	35.4283	52.4366	44.1615	50.4649	45.3826	44.9083	46.1307	46.3599	6.45145	0.13916	30.7011	59.0085	1.92203
evm.TU.Chr9.1849	41.8392	42.4756	39.139	49.6889	47.601	44.1606	38.1038	36.5825	43.294	57.021	61.0905	54.8192	60.1449	48.0819	46.901	32.7708	36.2941	37.2158	39.3974	38.7408	30.004	41.2066	32.9469	37.5001	42.3574	39.5787	42.3917	38.4264	37.8774	36.2703	40.4076	43.0914	42.6367	35.3945	35.6094	38.0079	42.3008	39.5474	41.0168	37.5998	40.8691	38.4044	41.6383	6.82114	0.163819	30.004	61.0905	2.03608
evm.TU.Chr7.747	42.7753	47.8396	42.9624	42.5426	46.7039	42.925	44.9386	44.2211	48.0521	43.9616	47.0297	48.9611	57.0669	62.3311	50.7807	31.1472	31.4764	33.8076	41.6732	45.2422	55.6293	45.3438	47.1911	49.0325	38.6859	37.6406	38.6295	36.6793	35.3637	36.0658	41.3633	38.7703	38.7115	50.2705	51.8203	49.1659	37.843	34.7365	31.0445	37.5443	36.3628	37.577	42.9026	7.15264	0.166718	31.0445	62.3311	2.0078
evm.TU.Chr21.4133	38.6491	38.9016	38.2573	52.111	40.6984	49.7396	43.2711	46.338	44.2766	36.657	35.5321	31.423	35.614	37.2164	38.0241	39.5222	43.8086	44.5415	52.8453	44.5995	57.2469	57.5204	52.0375	48.9673	43.5855	43.4537	46.5249	58.7387	57.4561	60.8298	55.9324	55.8591	54.2522	48.8015	49.3539	41.9773	44.761	43.3701	43.0358	49.6632	50.6616	49.796	46.3298	7.32854	0.158182	31.423	60.8298	1.93584
evm.TU.Chr21.4374	46.9046	53.0097	51.7246	55.09	53.6408	58.0062	52.3059	54.9771	56.5718	45.6578	42.8205	42.7113	59.0789	65.4884	48.8372	39.1122	36.831	35.5486	47.9139	47.2719	66.6237	47.5614	51.0908	46.1696	53.1966	52.693	56.0961	43.5055	43.564	45.6161	51.9349	54.3858	51.0143	48.4965	45.3496	49.5084	45.8558	38.7481	40.4253	56.3767	62.371	62.8281	50.1646	7.41501	0.147814	35.5486	66.6237	1.87416
evm.TU.Chr7.1161	43.5269	51.2207	49.984	47.8347	43.2078	45.2495	49.2993	53.2379	56.1382	41.0264	41.284	39.3199	38.95	38.804	34.1429	39.3813	41.7672	36.3328	50.1192	45.3283	37.9339	63.0004	69.0317	58.168	46.0621	43.0251	48.5811	33.4803	39.9453	36.2328	42.6219	43.5949	43.73	48.2769	48.4363	46.4408	44.7207	43.6039	44.0374	54.3703	52.274	53.9244	45.8964	7.46843	0.162724	33.4803	69.0317	2.06186
evm.TU.Chr10.1705	49.0848	51.0347	53.791	50.5708	51.0097	49.6243	50.8788	59.1967	60.2639	40.1098	40.3459	38.3277	40.3526	35.422	43.4644	48.9877	58.8536	47.8812	57.5416	54.834	59.7864	43.2278	43.5565	42.5153	46.9987	46.2481	47.3181	36.6577	42.0563	39.3162	46.1614	46.6126	47.5368	36	33.3959	33.5604	37.4839	34.8781	36.7774	44.4066	53.6477	49.8907	45.943	7.58788	0.165158	33.3959	60.2639	1.80453
evm.TU.Chr14.573	77.1485	68.9355	71.5742	63.9546	70.2318	63.9423	63.9237	73.6066	67.6702	71.317	75.2285	61.6615	49.6946	49.3812	53.2854	47.2914	58.6582	51.0798	69.4825	56.9316	46.4371	61.1929	61.8366	60.0536	55.0122	50.7575	55.9294	54.2739	55.3886	61.0328	56.731	56.332	58.8616	58.0073	59.7798	54.9106	56.4344	55.0126	59.0228	57.9037	60.9983	55.3525	59.911	7.59238	0.126728	46.4371	77.1485	1.66135
evm.TU.Chr21.1890	43.8068	51.3967	48.1052	42.906	40.845	43.4406	44.7565	47.6654	47.6352	46.4788	56.1321	52.2416	62.6242	60.2668	52.2787	37.917	33.5175	34.4533	43.2375	35.7201	39.8522	60.0133	58.0684	58.5301	40.6803	41.2389	40.2808	35.8106	38.951	33.0901	42.6889	40.004	41.8494	46.2246	45.571	45.8898	38.0528	40.2062	37.58	37.7311	36.2554	38.6105	44.3477	7.79771	0.175831	33.0901	62.6242	1.89254
evm.TU.Chr8.1492	40.6561	39.2642	40.8184	51.9578	43.8212	48.9618	49.1859	51.351	45.9375	47.4008	46.9734	48.1555	50.02	46.1368	36.9014	49.775	42.567	41.5706	54.5476	49.0701	69.7324	66.8618	64.8236	65.223	48.1722	49.1964	47.9114	46.2905	46.4144	49.0121	58.2628	57.6814	61.0684	50.7459	54.4576	46.3657	43.3541	40.6713	40.6108	53.8784	57.4631	57.5029	50.0184	7.79862	0.155915	36.9014	69.7324	1.8897
evm.TU.Chr20.736	42.4231	49.6892	45.7382	55.0772	51.8242	55.8418	59.3095	45.7837	54.7698	44.3536	47.8583	39.6924	53.0598	41.7211	60.124	34.5296	33.9293	32.2013	38.633	44.5115	63.527	43.8424	50.2631	44.5492	51.1385	47.2804	52.0011	42.9971	44.2787	42.2141	46.8835	55.1087	51.8204	43.0415	40.0861	51.0623	42.4822	42.228	42.2394	60.0687	63.8911	58.6585	47.8746	7.82802	0.163511	32.2013	63.8911	1.98412
evm.TU.Chr3.2122	46.6258	41.8173	40.5757	48.5138	46.6292	41.6941	51.4807	54.0055	51.1058	44.2146	52.7576	42.2946	36.0715	33.8027	49.2363	35.3453	40.9005	38.4782	58.0786	71.3047	63.2547	51.3414	35.5033	51.8839	46.553	46.0491	48.0552	41.6624	45.537	43.3656	49.4261	50.6288	52.6105	62.7876	62.5224	55.7005	43.5992	46.693	42.2346	44.8783	46.8358	41.5588	47.5622	8.05836	0.169428	33.8027	71.3047	2.10944
evm.TU.Chr13.2850	37.3779	35.8264	33.8084	40.954	42.0901	44.5719	34.6461	32.623	36.9376	44.3123	36.4294	49.3233	48.9265	56.2986	48.7533	53.1071	65.3978	61.5458	48.9115	59.4298	47.7302	56.519	61.339	60.8087	41.6307	44.59	41.459	42.5957	40.3137	42.5173	42.7945	44.0136	41.3783	40.6623	42.0275	44.9611	51.3903	44.422	48.6179	47.2536	40.1659	42.6945	45.7418	8.07477	0.176529	32.623	65.3978	2.00465
evm.TU.Chr21.2556	49.0483	49.0608	42.971	54.3746	49.9623	49.371	47.7641	53.0929	50.335	65.5358	66.2829	61.5171	62.9882	48.9566	58.4239	53.9973	49.3209	41.4893	41.1849	40.9904	46.1622	64.0502	61.2683	60.506	45.776	44.9038	44.2617	49.6427	47.0243	49.5426	51.3848	47.3858	49.4175	42.9284	39.1648	39.0233	47.3685	46.4648	44.6924	62.7247	68.0392	63.5344	51.2365	8.11403	0.158364	39.0233	68.0392	1.74355
evm.TU.Chr1.711	55.4664	58.5109	61.1967	51.7101	57.3098	51.8713	62.5301	58.314	62.6203	64.5618	68.6425	58.7004	62.7932	68.8545	79.2953	35.6108	45.869	43.1234	47.1507	44.2366	41.3066	69.9266	65.606	58.8895	59.2323	50.7451	52.5376	57.078	56.5004	54.876	51.5209	54.7204	50.1462	51.4376	49.4171	52.4649	54.8372	52.1165	54.7859	54.6981	56.935	50.6785	55.6863	8.26157	0.148359	35.6108	79.2953	2.22672
evm.TU.Chr10.1181	60.0363	59.4892	62.0613	66.3115	54.6649	55.2254	52.6362	52.5674	53.1352	46.4118	56.0278	52.2478	51.8771	36.0601	30.3614	46.6297	44.3299	51.2963	53.4361	61.0693	51.2061	47.7016	41.5554	44.767	61.8804	54.6835	61.4233	43.4134	47.7059	48.9935	52.8653	55.7163	54.0881	37.6018	33.7544	35.519	45.1391	47.1408	42.5766	48.6374	61.8565	52.0092	50.3836	8.34156	0.165561	30.3614	66.3115	2.18407
evm.TU.Chr21.4423	55.1712	61.6965	63.5009	56.889	49.3235	55.3308	44.1768	46.2931	56.7103	42.4983	44.4188	51.1449	66.5592	47.3574	49.1067	45.9411	41.3909	46.7848	50.1279	56.7484	51.4574	35.0988	33.3792	32.8908	53.5768	52.493	57.1347	47.5914	49.0136	51.9998	50.6267	53.5368	52.1784	34.9711	32.4456	32.619	42.238	40.3839	42.2917	46.9144	52.3802	51.4427	48.2818	8.3594	0.173138	32.4456	66.5592	2.05141
evm.TU.Chr17.488	54.6696	52.1873	55.2609	52.0212	49.6937	51.9595	50.064	49.5267	57.6297	67.0761	63.4082	62.9501	71.2353	60.8682	55.3095	55.9892	75.6426	74.7846	50.0871	59.0926	75.8912	64.941	61.6364	67.2529	48.2873	44.0661	47.5789	47.0253	45.1149	45.9206	50.9512	55.8621	50.7389	55.9888	53.4579	54.8756	50.1295	48.3318	51.4434	49.644	50.5501	50.7645	55.7121	8.42523	0.151228	44.0661	75.8912	1.72221
evm.TU.Chr19.2923	54.6662	57.4877	56.7569	49.7812	57.1564	47.5051	54.1911	62.9403	72.5343	38.3483	46.8432	40.2549	41.3494	42.9229	36.0892	36.0178	36.1332	33.4674	52.1865	56.6088	40.0677	52.0029	53.5594	44.9513	42.0405	40.0942	43.8094	37.3709	43.5241	39.8576	34.3454	39.7202	35.0097	40.4702	38.1847	45.583	41.9727	39.8632	40.3215	39.5678	44.1277	45.8249	45.1312	8.60909	0.190757	33.4674	72.5343	2.16731
evm.TU.Chr14.1178	40.8351	42.6613	39.2884	53.6883	49.6873	57.6582	43.6234	32.5059	37.6528	43.5652	43.1324	58.2241	49.1729	33.8828	34.9772	48.6899	44.5298	58.8324	43.5647	55.9146	47.8726	46.2144	48.6793	45.6483	38.8151	46.0003	47.4419	42.7717	43.3515	44.9539	56.7701	51.2982	49.1222	62.0202	68.2929	61.9243	56.4286	43.5716	46.8963	62.3091	59.0625	63.2715	48.6858	8.64008	0.177466	32.5059	68.2929	2.10094
evm.TU.Chr3.2731	68.3148	63.0297	65.5487	70.7444	64.3614	67.8047	65.4361	61.4635	74.2808	55.9206	65.1606	61.3494	70.924	82.5758	86.4758	68.7046	74.9851	81.5058	61.6272	63.7202	79.1571	76.1032	80.7246	84.4557	56.076	59.3419	54.5199	52.6325	57.4218	52.9894	59.0455	65.335	61.1313	66.7483	62.7788	68.4648	55.4529	60.4679	56.3155	68.7114	69.9711	75.9639	66.6129	8.95497	0.134433	52.6325	86.4758	1.64301
evm.TU.Chr17.1841_evm.TU.Chr17.1845	58.4938	57.6219	62.0669	53.0956	47.4085	49.6982	42.4452	41.4583	51.3045	55.8163	59.8109	45.7752	52.42	35.3455	42.551	45.0387	50.1436	43.8748	61.3111	38.5605	34.6333	69.8954	62.7436	60.4811	53.3396	49.4267	52.0118	68.9609	64.0282	70.3662	55.0971	52.6392	52.8732	38.8135	39.029	40.5041	58.1828	54.4296	57.1814	52.7443	54.6124	53.6885	52.141	9.13945	0.175283	34.6333	70.3662	2.03175
evm.TU.Chr20.308	45.7703	53.0949	53.4034	49.7134	46.3869	56.0289	60.438	64.0197	59.8872	44.94	35.0425	30.1004	46.7976	44.8815	33.233	58.6836	55.4896	51.533	62.4977	53.8358	51.775	38.0409	41.2914	45.8195	60.9279	56.3092	57.983	42.8429	44.6659	45.5988	57.9775	57.6983	60.0722	53.9302	51.4316	53.0656	44.4285	42.0448	36.7777	61.2064	64.426	68.098	51.0045	9.15217	0.179438	30.1004	68.098	2.26236
evm.TU.Chr4.249	52.4246	50.1954	56.4945	65.3751	57.1574	60.552	54.4346	54.0125	52.4123	48.6916	46.7276	49.1144	78.5941	50.4615	55.7571	62.7428	68.42	65.7647	54.2709	47.0215	35.3877	55.784	55.4303	48.7956	44.6296	44.7136	44.1089	64.8496	57.2862	57.5725	41.3612	37.3274	42.5827	62.3118	65.522	66.3152	45.942	47.4219	44.8193	45.8043	44.1097	42.352	52.9774	9.32847	0.176084	35.3877	78.5941	2.22094
evm.TU.Chr16.1115	43.6181	51.7128	48.307	48.1985	50.5762	47.5093	42.2442	42.0134	43.5226	71.9067	77.4498	63.9084	80.2904	49.5665	54.9608	61.7895	64.9709	72.8563	44.8483	46.217	45.3006	66.4978	56.1911	48.368	52.1445	49.0587	47.4458	53.9012	54.7362	57.7365	63.5393	57.1383	60.8433	50.3505	54.6859	48.4805	54.5897	49.0063	53.8154	57.5909	55.0653	50.4683	54.6053	9.3288	0.170841	42.0134	80.2904	1.91107
evm.TU.Chr8.1700	37.0349	37.7124	39.7652	42.4351	33.9631	43.593	38.1368	40.7843	32.0094	40.8956	45.9528	38.0767	65.7553	73.7367	70.942	30.1171	36.5896	30.3179	33.7762	32.1331	35.4044	33.3621	31.9796	38.7609	42.0942	40.5888	44.0414	47.3254	44.8184	47.7269	38.9613	42.6615	42.8045	48.3	49.6642	45.7479	43.0004	42.1449	41.5791	43.4685	43.2869	42.3079	42.2323	9.3376	0.221101	30.1171	73.7367	2.44833
evm.TU.Chr23.2000	40.6624	49.9185	49.9126	55.546	59.6804	59.6508	57.1825	65.5077	53.8447	51.4554	50.2233	42.4294	59.598	74.9909	61.6398	35.3981	39.0837	37.7544	42.9911	36.5683	37.9915	70.9448	71.0583	64.9381	56.7849	56.0219	58.5552	56.9498	52.7089	51.6489	59.5622	59.331	58.9691	48.8522	52.6194	52.2207	49.6906	61.2893	49.2261	53.8149	53.1104	51.8919	53.6242	9.33762	0.174131	35.3981	74.9909	2.1185
evm.TU.Chr10.992	57.3987	61.2367	57.4594	66.6943	60.9888	65.7768	57.6073	59.4791	64.7099	45.6274	49.9487	48.6802	54.3457	62.2487	40.5177	47.1721	46.8726	48.3352	58.5794	50.9606	48.754	83.1345	80.666	85.3884	64.2317	58.2949	58.5596	58.187	59.1543	62.5213	61.6841	65.3741	63.6137	53.7245	50.0909	49.4675	53.2241	52.772	54.1051	56.1812	59.401	55.1447	58.0551	9.375	0.161485	40.5177	85.3884	2.10744
evm.TU.Chr14.1077	50.3914	49.186	48.1535	57.8939	50.8527	55.6542	46.3576	42.4232	50.8399	57.4504	58.1708	83.3929	78.2675	56.7082	52.7128	59.3345	49.4556	57.8242	55.6527	57.8652	73.1009	35.6196	36.4254	39.1999	55.4748	66.4783	61.9945	57.7285	55.2832	61.814	54.8091	49.6072	54.3311	53.4715	54.7453	56.5656	62.304	49.4273	57.6315	59.484	61.0925	64.7726	55.7131	9.37804	0.168327	35.6196	83.3929	2.34121
evm.TU.Chr13.420	55.9307	55.9743	60.5015	67.6462	56.8775	63.6334	71.7217	77.1566	70.6118	44.0959	48.276	42.8266	56.1236	51.5408	61.9888	41.2298	45.961	37.5481	65.4266	58.7175	58.9549	73.8876	63.0539	65.2385	64.2992	56.9593	62.6554	51.522	55.4994	57.1325	59.4535	60.0085	63.6146	47.3551	48.061	48.9366	43.7793	45.7697	43.614	59.215	66.0387	64.2729	56.9788	9.53734	0.167384	37.5481	77.1566	2.05488
evm.TU.Chr13.166	41.4969	48.7402	47.5613	42.8275	49.0766	47.3811	47.1577	49.5459	49.7488	38.3216	40.5547	36.1543	38.9536	58.0418	30.3786	36.7452	48.7543	39.2051	49.8913	39.9108	34.1703	33.5055	31.5992	35.5622	67.9939	61.9022	63.8858	38.8958	38.0684	37.3494	61.924	63.7251	60.7799	47.5605	53.6138	49.0944	40.3429	42.8841	40.3514	49.6763	52.0387	48.4015	46.0422	9.54843	0.207384	30.3786	67.9939	2.23822
evm.TU.Chr13.89	39.3095	37.9166	41.9299	39.0363	51.1375	46.4888	42.0378	44.4402	43.2066	51.2697	57.8999	47.2256	72.3536	71.0114	70.65	37.5961	48.822	40.5759	44.8527	56.6061	69.0975	40.8389	39.5508	38.8594	37.3166	33.6363	40.4481	53.8307	46.4077	50.2802	43.6273	43.6224	43.2104	39.7907	41.3525	42.3476	42.0405	39.0021	41.0848	44.8011	40.6961	45.6338	46.2343	9.56173	0.20681	33.6363	72.3536	2.15105
evm.TU.Chr7.1637	43.179	45.1641	45.484	54.6461	48.819	53.2766	41.5607	46.9205	43.0238	52.3372	55.7959	52.3409	67.814	59.4876	76.4062	41.5756	50.4906	43.6147	46.5479	52.9571	60.1303	69.9357	73.2005	64.2591	46.9709	49.2567	47.4265	43.4674	40.2579	44.107	42.3025	42.3028	45.1022	44.1913	43.1366	45.8344	48.7044	43.0012	45.514	61.835	65.3006	64.0181	51.2309	9.60696	0.187523	40.2579	76.4062	1.89792
evm.TU.Chr16.1940	71.4363	74.3874	72.4275	71.8853	67.9004	71.0154	67.1431	73.5305	74.6289	62.9691	58.8182	60.3581	53.7071	49.859	48.6903	42.2443	47.5546	43.7316	73.539	57.8799	71.5419	54.7153	54.1943	49.6156	69.1536	62.5623	64.9027	53.064	50.9047	55.6023	62.5704	64.2268	67.9483	65.1684	71.5661	69.2085	62.7986	64.0261	57.4249	77.7791	77.1098	73.1559	62.9273	9.65443	0.153422	42.2443	77.7791	1.84117
evm.TU.Chr5.32	60.6135	59.3676	70.9038	58.6605	61.5709	61.2206	61.7087	67.8398	69.0015	38.8251	35.8678	33.4608	50.6521	55.5331	59.1897	36.9418	40.826	36.5352	48.3493	36.735	33.7906	59.0439	62.5708	59.1638	56.4818	52.2246	61.1843	52.2532	54.3391	55.3649	52.1424	52.9899	56.7187	53.8365	53.9994	50.5719	45.0151	54.9457	47.206	45.6317	51.116	53.9051	52.5785	9.66676	0.183854	33.4608	70.9038	2.11901
evm.TU.Chr16.1739	48.1183	58.2933	58.1777	42.0552	50.8388	45.8828	51.0959	50.869	47.5787	56.4577	65.2973	62.9271	75.763	66.7411	92.3209	50.9806	45.9413	54.4247	58.6	45.198	35.1871	51.7142	58.5845	61.0529	57.7885	55.0394	55.8513	48.138	51.6194	52.6251	54.9196	50.3457	47.2603	66.9526	60.667	66.7756	54.8147	48.7848	47.2766	58.008	46.9094	59.4795	55.1751	9.72347	0.176229	35.1871	92.3209	2.62371
evm.TU.Chr3.838	70.3943	69.3809	74.7623	61.9817	68.2351	60.272	57.3243	51.1178	52.755	53.0524	56.6858	61.2781	67.754	57.8773	50.5597	74.0075	58.468	67.2417	55.3971	62.7563	63.3169	56.6206	60.903	60.1069	62.2433	63.7244	59.6987	67.6203	62.6741	64.8438	56.6455	55.6067	57.5354	76.1255	86.7501	72.7038	94.5975	72.5042	89.3972	61.8245	62.2485	59.2891	64.2448	9.74422	0.151673	50.5597	94.5975	1.87101
evm.TU.Chr12.934	49.0679	46.1444	53.6096	37.375	36.6841	37.2325	38.415	44.4831	42.2835	50.22	53.2536	52.669	62.2387	38.8569	30.4785	69.6476	57.363	58.4068	46.9309	47.9833	34.9685	70.0414	77.242	62.2968	56.2381	58.2442	53.2792	58.2294	53.5947	56.1853	50.5666	46.5771	50.2769	48.4656	51.6693	46.4265	50.3373	45.1472	48.2584	41.1486	41.1234	45.8262	49.9878	9.80123	0.196072	30.4785	77.242	2.53431
evm.TU.Chr1.2218	37.2808	37.4004	35.8156	50.8526	40.1515	43.8017	37.1728	47.0078	36.5743	55.5148	49.9944	51.4353	88.4051	38.8889	72.4208	54.1762	52.1871	46.6768	41.7032	53.6617	64.1674	42.7901	39.072	45.8016	44.2362	42.7307	43.8091	48.2844	45.5973	44.3315	44.776	44.9301	47.5302	38.0861	38.8104	38.8219	43.4956	43.0975	41.4696	41.8563	44.0402	41.3968	46.1965	9.89143	0.214117	35.8156	88.4051	2.46834
evm.TU.Chr16.1741	32.4265	31.7748	34.8165	31.7069	35.5783	31.8185	34.649	34.5107	31.385	58.9358	54.9079	31.1474	47.3002	77.1003	66.1737	34.3905	33.1973	32.7307	35.378	36.7444	59.3457	41.9861	35.665	47.5572	36.1987	32.7341	33.673	38.9408	37.2232	36.6356	37.9912	36.0994	36.9482	35.7001	33.9413	33.5981	39.2991	38.055	37.2166	43.4601	46.5388	43.9074	39.7473	10.0756	0.253492	31.1474	77.1003	2.47534
evm.TU.Chr8.480	41.8389	43.7196	42.6303	40.8678	43.0331	47.7039	45.1497	40.0449	47.8071	35.7202	32.6229	32.6775	33.9377	33.8984	36.0221	36.7383	39.7792	36.5743	43.0431	35.1686	36.2042	57.5703	63.2903	57.6614	56.635	53.0909	54.2918	45.4512	43.2619	43.5662	54.417	53.5946	54.0352	64.6086	63.3216	66.1187	58.7469	59.5437	58.3598	58.4117	55.4488	59.8219	47.7721	10.1936	0.213381	32.6229	66.1187	2.02676
evm.TU.Chr9.979	59.9916	66.9176	65.1726	55.3755	62.4936	60.2623	59.7941	58.9496	60.1184	39.574	40.2871	37.4936	43.9144	49.4522	54.3205	39.9042	39.9333	33.2584	43.6603	40.2458	70.3304	62.8294	57.9924	62.3781	61.713	53.0517	58.2441	51.4152	47.1663	51.8137	53.0749	62.5462	53.1184	61.7344	58.6232	71.914	57.7177	68.9262	60.6633	74.8499	66.0943	64.8867	55.7667	10.2931	0.184574	33.2584	74.8499	2.25056
evm.TU.Chr17.1993	62.9426	58.3805	54.1667	55.3154	55.1296	54.3598	68.2518	81.8953	66.9044	68.0034	71.7253	59.9642	61.7156	67.4221	82.9195	41.333	43.3419	45.3879	58.296	66.0795	52.0885	73.6088	63.9302	75.5163	47.6219	45.6733	46.3594	64.8285	59.4578	60.2386	65.661	62.8353	66.5445	74.94	79.9728	69.2359	49.4776	58.8854	47.7225	57.6714	57.5903	56.1038	60.9404	10.4726	0.171849	41.333	82.9195	2.00613
evm.TU.Chr3.900	84.2296	91.0194	95.1491	82.8783	79.7594	78.9899	70.9942	75.4291	85.7185	74.5168	77.2479	73.353	58.9678	66.7274	61.5819	75.7295	76.2077	72.9841	58.6118	56.03	44.4668	87.1196	90.7031	68.0133	68.671	64.8752	72.9732	71.8704	67.7186	70.8327	59.9942	59.948	61.9872	56.9301	68.2872	63.3811	78.8107	70.3782	76.5212	75.1575	71.7754	72.34	71.8781	10.4799	0.145801	44.4668	95.1491	2.13978
evm.TU.Chr15.1573	52.2916	48.8542	54.696	37.1443	44.0588	42.1507	53.0389	60.183	45.856	52.8266	39.5153	45.6444	62.4029	76.7708	71.7067	68.756	68.2737	66.681	54.2316	67.6254	35.7567	58.6244	55.8375	67.7133	49.8063	50.2034	53.954	61.7814	57.756	55.1335	53.7395	53.925	49.7385	67.5581	66.0802	62.3303	43.2501	54.6909	50.7014	33.2025	41.1423	40.622	54.1966	10.5731	0.195088	33.2025	76.7708	2.3122
evm.TU.Chr2.2467	49.7694	53.9016	53.8936	63.1115	55.1733	59.867	46.1549	39.7186	45.8538	57.6412	64.7845	70.5853	83.6916	54.7474	34.511	41.4631	34.5681	42.6892	36.3343	31.5343	51.3369	43.4248	36.3401	43.4388	50.9102	58.4211	54.8391	40.1181	38.0138	38.8128	42.084	44.2513	43.6869	51.1521	56.1697	52.2711	57.974	45.748	49.4756	54.3069	58.0885	57.9931	49.7345	10.5898	0.212927	31.5343	83.6916	2.65398
evm.TU.Chr14.3978	34.2801	31.8208	32.4016	41.0836	34.453	41.5071	39.8405	43.3093	37.4382	34.5031	35.7817	35.4005	49.3393	40.4553	46.1506	31.3731	30.9468	31.9333	39.3209	37.9772	55.2593	66.4969	64.0935	56.4669	33.6328	30.7199	32.1625	33.0532	31.8761	34.7209	35.7512	38.0966	36.7145	58.4875	61.5401	60.1966	46.2053	49.5868	45.7922	57.4749	57.0745	53.1826	42.5691	10.6495	0.250171	30.7199	66.4969	2.16462
evm.TU.Chr16.1743_evm.TU.Chr16.1744	53.7083	55.7729	55.2355	54.1694	52.6828	54.801	58.2128	57.8565	65.7038	47.9637	52.9435	43.4682	52.6791	46.4171	55.4267	53.253	52.4931	44.1479	84.0739	67.0147	79.8468	77.6045	75.3799	63.252	46.6881	42.6261	44.33	43.3379	41.8148	43.6766	42.0974	43.4238	46.8456	53.3297	57.5083	50.6463	45.1637	42.8891	42.3182	46.6661	50.4062	45.4938	53.1755	10.764	0.202425	41.8148	84.0739	2.01063
evm.TU.Chr6.1929	42.3764	48.4972	50.5376	49.5298	48.7738	47.8313	49.1054	40.2499	56.36	42.6792	44.254	52.056	37.8207	31.3188	37.1123	62.0579	60.6117	57.6613	54.8677	51.017	98.2943	54.6665	64.1997	51.4161	46.599	49.1204	51.2177	36.3668	38.7031	38.7438	47.9081	50.1404	50.6769	48.8525	44.9126	51.0793	50.4632	44.0972	48.8239	60.1006	63.3878	60.4015	50.3545	10.7801	0.214085	31.3188	98.2943	3.13851
evm.TU.Chr15.1190	51.2182	53.0335	55.1308	54.9467	53.507	50.602	57.8691	51.9402	58.8826	39.7405	41.0554	47.6245	44.1764	31.8961	32.9409	42.5544	35.4244	38.7022	54.8394	47.9325	60.3501	73.0263	63.7634	74.8817	48.1736	45.6381	49.6143	58.4009	59.1466	59.5875	49.5087	51.969	53.2002	60.5034	62.2071	60.4202	65.4684	62.4557	57.4911	67.9934	77.1091	70.2652	54.1712	10.7878	0.199143	31.8961	77.1091	2.41751
evm.TU.Chr5.2173	48.5593	47.4808	44.3297	50.1257	48.0163	51.0389	45.9608	38.183	47.2906	79.8	80.5582	84.8946	81.3034	49.8471	43.0588	51.7187	41.4739	65.5226	56.3654	65.3498	60.8943	66.4917	65.1293	63.2307	51.412	61.2966	53.8885	57.0444	51.4458	57.2446	68.045	61.8668	62.3575	50.6481	52.8413	56.1281	57.7719	50.3747	51.8369	54.3156	52.6212	55.7693	56.7508	10.8049	0.190392	38.183	84.8946	2.22336
evm.TU.Chr20.930	52.5638	58.6417	54.2157	55.0021	56.41	53.3272	63.1552	55.1489	60.9704	38.5136	38.9731	40.8794	40.6055	42.5824	45.2521	51.9339	56.387	59.6187	55.9321	63.7008	87.8113	77.2646	79.2595	74.0829	45.6861	49.2767	51.551	44.9854	47.7855	48.6427	60.8283	61.6746	62.8723	52.1378	47.4276	52.5792	49.4258	51.9871	49.1374	55.5123	67.7329	65.0112	55.3925	10.8337	0.195581	38.5136	87.8113	2.28
evm.TU.Chr18.1319	41.7137	41.0132	45.489	43.3531	39.3005	43.6279	38.4671	36.4579	33.363	50.4574	55.2859	48.874	49.965	46.7029	55.9682	46.4119	42.1274	42.714	34.116	38.2904	39.1195	35.5917	33.3415	33.4001	65.6214	68.843	70.5704	31.9432	34.339	34.3279	40.188	40.4945	40.3977	53.8684	60.2845	59.6887	65.2066	53.4979	62.188	57.4625	56.8046	54.1095	46.7854	10.8695	0.232328	31.9432	70.5704	2.20924
evm.TU.Chr6.1638	44.2519	43.9324	41.2258	60.4415	58.0739	58.1269	61.3045	59.6192	59.7232	41.674	60.1232	48.2099	56.7796	48.8333	58.6268	30.4519	41.9686	39.3164	70.5073	62.4521	79.7458	76.881	68.1481	73.6389	50.648	44.6941	52.7084	46.4062	43.5869	45.5789	61.5399	56.3613	63.0649	59.0627	50.8641	57.1476	51.729	53.1815	42.4134	61.8022	67.7337	66.2421	55.21	10.8949	0.197335	30.4519	79.7458	2.61874
evm.TU.Chr19.46	62.6652	54.3582	59.2377	62.7029	61.3056	66.5108	62.9168	86.2174	66.1448	41.3861	40.3184	40.8057	55.271	64.2158	58.733	46.8551	43.7631	35.9098	61.997	53.6559	55.6917	76.0021	81.6063	73.9776	59.9616	60.1094	61.0241	48.7125	49.7655	49.6059	54.0538	58.1967	57.0144	54.333	51.439	51.5171	47.6632	54.8977	49.3553	65.8539	68.2472	72.6425	57.7772	10.9083	0.1888	35.9098	86.2174	2.40094
evm.TU.Chr10.1784	40.9598	39.8203	42.2883	35.8942	38.8045	36.3268	35.5756	44.5999	38.6256	55.4128	43.0787	44.7297	39.5428	73.7557	32.7995	64.1455	64.0021	48.1015	62.8485	53.7199	80.7857	36.0522	32.5607	39.1044	50.7159	50.4654	50.3929	30.3204	34.7402	37.5487	49.2137	45.6448	45.2925	43.6419	40.2702	44.9026	42.5073	42.5499	48.3861	39.2525	32.825	40.2926	45.0595	10.9475	0.242956	30.3204	80.7857	2.6644
evm.TU.Chr23.66	43.1183	50.1468	43.1711	52.6099	47.2603	47.3715	54.6624	52.5952	44.4893	40.8816	37.7574	40.089	54.7538	37.7081	42.0576	38.1977	37.4413	32.3738	52.3624	44.3416	60.4557	48.0749	51.4286	56.5457	54.46	51.7621	53.9499	51.9725	53.8875	55.8534	48.78	53.5052	48.7142	66.9079	74.3203	63.9984	54.6412	46.6367	48.1174	70.8065	81.746	78.8767	51.6388	10.959	0.212225	32.3738	81.746	2.52507
evm.TU.Chr1.72	40.3392	39.83	38.839	48.8467	47.3805	46.2311	45.1804	41.9595	36.7722	65.4898	66.9161	81.565	55.9739	82.8773	74.8738	39.4476	42.9294	45.2003	45.0687	55.5191	51.4764	68.3208	56.6165	67.1466	52.8899	50.0431	54.0834	55.178	47.1554	47.283	49.3877	49.7586	44.4534	46.4923	49.0127	51.8044	63.8359	49.7356	59.8415	59.505	52.5306	57.2119	52.9762	10.998	0.207603	36.7722	82.8773	2.2538
evm.TU.Chr22.391	36.9571	49.0983	48.7492	43.6142	41.7694	40.4747	47.7357	48.4773	49.5473	46.0488	48.6992	43.6038	43.8305	57.677	54.793	47.8259	50.9934	48.6035	46.9348	46.768	64.6663	75.9822	80.257	70.4437	36.6352	32.8056	33.2194	33.5473	33.245	34.2211	38.1641	42.2861	43.6967	49.6149	45.3696	57.875	35.9826	35.3778	34.5242	52.7809	53.4203	51.7357	47.0965	11.0498	0.234621	32.8056	80.257	2.44644
evm.TU.Chr16.321	76.4395	73.672	65.5069	99.1452	80.7044	93.6339	78.9252	69.6478	80.9657	67.6264	78.5896	73.6187	74.1265	39.5503	42.5843	65.3807	65.5135	69.878	93.3639	75.2488	84.5215	76.364	76.2892	67.0544	82.5262	78.8944	80.8574	80.0794	77.4322	87.1364	84.5952	79.9455	83.6815	62.7659	66.2151	67.4722	81.869	66.3676	71.09	74.8646	77.5335	72.2086	74.8544	11.1836	0.149404	39.5503	99.1452	2.50681
evm.TU.Chr10.1456	55.0666	54.4874	63.2259	56.6109	56.6641	51.3808	57.9842	82.7828	57.7905	45.3947	42.0216	34.1833	54.8506	66.5033	76.512	33.585	36.3476	30.2895	57.8702	45.6477	47.4756	59.0214	62.2331	52.4858	57.1605	55.8268	57.7066	47.1825	54.0614	53.619	64.1174	62.5895	63.2409	42.5339	38.4561	35.9868	38.6915	45.9441	42.3183	48.4925	51.3558	54.1679	52.2349	11.1838	0.214107	30.2895	82.7828	2.73305
evm.TU.Chr13.568	50.8956	51.0178	48.2615	57.2101	51.8937	56.5636	50.6998	51.943	56.415	57.283	75.9993	68.7205	85.582	63.429	76.2441	34.5916	38.9923	33.8716	52.1343	43.3091	47.8312	54.5143	64.5791	60.0616	50.6647	50.2365	47.1995	33.3742	35.9849	35.5276	43.6046	44.9709	51.5592	50.7273	49.0452	56.2483	42.6148	48.5638	43.9604	50.9312	54.102	51.9149	51.7446	11.215	0.216737	33.3742	85.582	2.56432
evm.TU.Chr15.2366	54.3436	59.9165	57.2887	50.4155	49.9986	62.6962	50.5113	56.2236	53.0442	64.0238	62.7491	61.8173	77.6559	86.2939	92.5208	39.4527	52.8891	43.573	54.498	60.2262	67.0762	72.9961	73.2712	72.9261	49.0817	43.8093	49.5764	45.9942	49.2902	48.1037	56.759	59.4736	55.6224	53.2448	46.6404	53.4648	52.964	47.4447	52.1878	57.4445	61.4595	67.9958	57.7849	11.2487	0.194666	39.4527	92.5208	2.34511
evm.TU.Chr13.2749	54.4645	46.7851	57.8875	47.94	57.6067	44.8123	47.9156	52.8706	44.9589	34.693	35.4328	30.03	41.3304	47.3493	36.8991	38.3878	44.5221	35.7601	43.0619	45.3726	48.1021	60.1175	54.4712	62.9915	57.5769	54.7208	53.2686	66.4685	63.9127	68.0241	61.0241	63.1823	62.2577	68.2572	73.7799	67.9519	56.2968	68.1442	62.6042	62.0098	61.9779	69.9433	53.6944	11.302	0.210487	30.03	73.7799	2.45687
evm.TU.Chr19.818	50.9141	51.7541	52.2124	59.4307	51.6282	54.7438	54.091	53.0248	54.4569	81.9871	76.7184	76.8503	85.9082	70.2268	72.063	46.4335	49.1471	48.6428	57.0722	57.7564	65.3432	80.9552	73.2727	73.5538	51.8156	46.8939	51.2901	63.0119	59.5744	60.7062	60.7128	58.5396	58.7737	45.7803	43.9879	44.3637	48.3692	44.5757	44.2708	52.107	59.9941	55.428	58.2948	11.3449	0.194612	43.9879	85.9082	1.953
evm.TU.Chr11.1321	46.4392	49.5819	48.8756	45.4625	45.9981	43.9677	41.5464	44.4761	47.7796	30.476	30.7157	34.585	42.3317	33.2752	30.7699	61.8058	53.7742	46.807	45.9832	103.048	44.947	41.7689	52.6129	48.3685	38.8491	41.7632	44.4972	38.2478	39.5555	39.9574	39.7012	36.905	35.1861	44.2999	43.5583	44.3405	50.3414	41.6611	46.9151	51.0734	51.1351	55.6611	45.2153	11.3863	0.251824	30.476	103.048	3.3813
evm.TU.Chr14.538	37.8204	47.555	40.0362	43.335	40.7693	41.5705	44.9164	39.2861	37.8147	52.1602	54.948	54.0166	72.9333	44.8062	44.5364	44.7664	44.0028	46.7089	47.7102	54.7986	61.2695	75.3003	65.1624	74.9934	51.6359	53.7828	51.4012	61.3039	55.4698	55.7304	46.2181	51.2849	47.8249	68.939	63.409	62.7737	66.1052	61.2917	64.4983	71.8531	73.2935	73.7631	54.5666	11.4055	0.209019	37.8147	75.3003	1.9913
evm.TU.Chr13.312	79.1213	77.4881	97.7101	82.3237	84.7194	81.5317	56.9448	67.2005	64.5683	54.899	63.3248	64.9096	62.5249	49.1005	59.0696	66.3319	68.0598	52.6901	88.5462	72.5034	84.6054	79.612	79.8916	81.3819	60.4898	64.4253	59.6856	52.3896	52.9919	59.4783	66.3153	61.8697	61.1747	74.5565	80.0734	67.5288	71.0775	65.573	63.1256	72.8572	81.951	84.1736	69.4951	11.4342	0.164532	49.1005	97.7101	1.99
evm.TU.Chr2.823	71.6411	68.2211	74.2537	62.1743	69.0938	68.6856	67.1033	55.8259	60.0009	79.3864	93.159	82.182	80.4484	74.1955	78.0779	49.7494	50.1635	55.7237	71.6191	71.4539	95.8801	86.8899	72.4713	77.3365	56.8593	57.4342	58.2175	74.6226	63.9447	75.7628	61.7111	62.1265	65.1928	81.9616	90.8716	79.7778	77.4523	77.8879	78.1439	62.8921	59.1488	54.3218	70.3349	11.4457	0.162732	49.7494	95.8801	1.92726
evm.TU.Chr21.4380	57.7785	50.3376	59.2715	62.2051	62.3024	58.9054	64.2767	57.7094	60.9081	62.908	58.0714	63.9131	58.5258	72.3187	93.5341	51.6031	67.3671	58.7709	41.5438	50.7658	46.6612	67.2244	61.0823	65.5688	47.0442	41.447	45.8143	58.3512	58.4271	63.5601	47.05	51.4173	49.3734	41.8765	37.4495	36.2356	40.006	41.0327	38.7653	44.6779	44.0111	43.8191	54.3788	11.4527	0.21061	36.2356	93.5341	2.58128
evm.TU.Chr8.991	59.7037	60.2892	64.3194	59.8477	57.4244	59.9204	54.6632	61.3796	59.8224	43.2619	52.9812	38.5748	57.7497	56.1956	50.2203	38.6502	40.3494	35.6483	46.5779	36.0312	39.7141	45.9411	40.3575	41.5789	67.5856	60.8976	64.4115	59.2108	59.8221	55.7424	56.8417	61.8614	57.5086	71.3362	82.3605	74.4999	69.9872	68.3012	69.3645	69.2006	68.2851	66.6466	56.7873	11.5387	0.203192	35.6483	82.3605	2.31036
evm.TU.Chr9.234	108.41	104.841	114.997	94.3144	107.293	95.1912	110.807	112.497	114.787	89.0787	87.9958	78.6479	99.5441	104.377	104.933	80.7283	89.3844	80.0938	117.776	99.2264	105.716	110.623	116.325	109.146	113.283	106.713	112.731	93.8736	92.8757	93.5424	100.525	103.171	104.159	124.595	127.156	126.067	97.5936	102.449	98.2864	106.054	106.713	107.028	103.656	11.6057	0.111964	78.6479	127.156	1.61677
evm.TU.Chr1.912	45.7366	45.9243	53.0431	49.0955	42.5716	47.479	50.1391	48.8743	49.3025	79.1662	76.5047	68.0325	76.9709	70.6329	69.7267	37.6595	35.9438	38.5616	51.3596	44.4135	63.4516	47.0155	41.521	49.8743	44.6673	43.8537	43.5071	45.4752	41.7787	42.9471	46.0358	47.1489	50.0207	56.8665	68.9319	54.6118	44.2076	41.7209	40.0667	43.558	37.661	37.2992	50.3181	11.6376	0.23128	35.9438	79.1662	2.2025
evm.TU.Chr9.1742	76.8038	84.0183	83.3531	89.9214	90.9266	87.6804	90.6293	80.8003	82.4179	68.9771	59.9366	60.5713	77.9171	60.9555	81.6188	65.4973	66.5225	56.5213	89.1008	74.469	64.5668	94.2205	99.9511	94.0293	93.6186	91.1071	93.1113	71.7332	77.7331	78.2157	87.1822	90.0658	90.4994	78.0229	76.6371	85.3132	79.9724	83.9617	78.004	95.2168	100.076	99.1347	81.6907	11.6465	0.142568	56.5213	100.076	1.77059
evm.TU.Chr13.78	40.24	35.7332	36.6454	46.2088	45.3745	48.6384	44.9577	38.6101	37.2537	53.0933	47.8452	50.404	73.0723	43.1552	42.3953	33.1839	49.3901	57.9043	54.4191	45.681	66.341	49.5251	40.21	51.2919	59.8705	60.268	65.0827	50.4629	45.1275	58.7474	82.8571	75.0015	70.06	51.3015	65.326	55.9099	57.4447	47.4162	57.4477	66.0452	66.4652	63.5596	53.0945	11.6552	0.219517	33.1839	82.8571	2.49691
evm.TU.Chr22.337	78.4986	79.4145	87.7738	80.3877	75.0398	78.7362	74.5312	71.2227	85.0836	70.3511	78.2529	75.3536	78.9375	62.8741	64.1316	42.7324	40.1957	41.8512	53.361	48.6738	45.0152	62.3958	57.337	56.1874	67.2032	64.0528	69.772	70.1469	67.0863	69.6174	65.4877	65.0706	69.7121	55.4003	57.3883	58.9549	64.5254	65.9647	60.6367	72.5564	78.3995	73.2432	66.2752	11.7043	0.176602	40.1957	87.7738	2.18366
evm.TU.Chr10.116	50.0251	55.1193	55.0904	53.6429	52.4049	50.457	49.4171	48.4266	59.0461	60.6464	71.9503	59.482	59.0967	46.7265	52.8598	55.0389	53.0102	52.8274	47.9357	50.9082	61.3545	91.3568	78.1061	73.1004	49.5803	45.592	53.7184	48.213	51.1176	54.644	53.8899	55.1364	55.3403	64.5784	66.1867	63.0695	60.3209	54.7785	56.5723	82.1795	90.357	85.8207	59.0268	11.7137	0.198447	45.592	91.3568	2.00379
evm.TU.Chr8.1288	49.4398	48.8489	54.956	42.6914	49.5126	46.1264	43.9696	44.5932	41.3872	34.6962	31.676	32.1277	59.6018	52.6735	55.312	40.3958	41.2537	34.2723	58.2777	57.5223	98.2949	59.9701	72.7238	68.9421	44.2664	41.3738	42.4715	48.7642	43.2412	47.2186	39.7347	40.8234	40.8286	45.7254	47.912	45.4284	44.1944	46.9405	52.0871	44.9268	40.7518	45.4251	48.1281	11.7581	0.244308	31.676	98.2949	3.10314
evm.TU.Chr18.655	48.8201	59.4346	61.2873	48.1749	49.2222	50.8994	57.1848	41.3037	50.2707	47.5195	51.3802	45.1284	63.5858	89.1237	90.663	53.2214	56.1821	48.7789	43.6898	47.3179	48.9849	46.6547	47.1451	42.5574	45.0698	42.2891	43.8085	44.889	47.2759	45.4912	41.2497	42.8273	39.1917	32.2878	34.4752	35.5901	33.0603	39.8674	37.1448	38.4817	41.854	44.4336	48.0433	11.8224	0.246078	32.2878	90.663	2.80796
evm.TU.Chr9.374	76.649	67.583	72.5491	84.7242	76.3339	83.1113	82.0582	82.2463	80.7245	64.6889	67.0816	66.0663	83.6761	67.2192	86.407	48.9543	61.1024	54.1629	80.053	78.5931	127.673	79.9834	68.4759	77.8546	83.1373	76.2154	76.5291	78.2244	77.9362	75.1087	79.8868	87.1672	84.5629	81.4616	84.5533	87.9779	73.7872	68.4233	66.4431	79.1072	82.8648	81.0426	77.2	11.8462	0.153449	48.9543	127.673	2.60801
evm.TU.Chr17.1910	52.1207	51.1438	51.9302	48.9806	49.4757	45.7997	57.8861	66.2768	60.743	55.3287	57.5914	44.6324	38.6408	39.7731	32.1152	49.4623	52.3843	48.67	74.3934	63.6311	83.5402	79.1047	84.5592	67.7408	50.0599	46.2918	51.5537	57.1637	56.9676	58.6193	68.4011	64.2536	64.4165	47.0302	47.8817	49.7058	43.1356	41.27	44.6068	44.7771	45.4193	47.094	54.3946	11.8531	0.21791	32.1152	84.5592	2.633
evm.TU.Chr13.2911	75.7451	59.1569	68.3384	85.0047	85.1906	80.5146	67.403	65.774	62.8959	57.5341	64.2576	55.8675	61.0334	43.728	64.8885	33.7327	37.711	39.7205	55.2132	41.6197	50.0755	71.8936	52.2979	78.4023	68.5228	67.8115	67.8589	60.1547	55.6472	57.9751	71.8124	70.9099	77.1515	60.3908	58.9685	54.4211	65.6857	69.2693	63.9857	62.0018	67.9537	60.7214	62.3629	11.8877	0.190622	33.7327	85.1906	2.52546
evm.TU.Chr2.699	44.0015	38.1421	46.85	55.5556	44.3946	53.6818	50.0777	61.06	48.6879	38.4228	37.373	33.4182	45.019	36.076	47.6836	49.1842	49.3569	38.028	55.1094	47.2161	84.4515	78.457	63.8732	71.583	47.8559	41.6801	46.0133	41.7273	45.2164	46.1799	54.0025	53.0923	56.6801	68.0524	73.892	68.931	43.0773	44.4475	42.6115	59.5083	60.0125	57.3417	51.6196	11.8947	0.230429	33.4182	84.4515	2.52711
evm.TU.Chr3.1490	54.2935	49.0978	46.5102	63.8177	57.1577	62.7523	60.526	63.9111	60.388	39.8415	37.9549	39.4345	46.8837	55.5548	45.4491	68.7371	73.7939	70.9059	44.6786	44.6967	37.5701	64.645	70.2574	81.8463	45.1885	41.6728	45.1692	38.3599	37.1605	37.1798	44.5791	46.3434	45.0405	40.5645	37.1174	42.1743	50.9533	49.4339	44.9915	34.7811	43.9085	41.5417	50.1634	11.8974	0.237172	34.7811	81.8463	2.35318
evm.TU.Chr2.762	46.1873	41.1736	42.9901	34.3962	32.0122	32.9075	32.8125	30.8308	39.8696	62.3971	72.4678	68.6304	64.4663	56.0615	61.8032	47.2726	56.5385	56.063	32.1591	35.1234	33.0104	37.9457	38.6033	34.8352	31.0374	33.8596	32.8078	31.9209	31.1	32.635	32.2512	33.5503	31.8569	52.9155	59.9876	54.8431	48.3524	41.6895	48.3235	43.8157	39.8935	41.7143	43.1693	11.9443	0.276685	30.8308	72.4678	2.3505
evm.TU.Chr12.1415	64.0999	74.3636	68.3013	58.38	68.6568	56.2372	65.0413	73.3367	71.1774	41.9997	40.9551	35.6319	55.3779	75.5801	83.2165	70.0217	66.1967	57.195	85.3868	68.9434	71.0395	70.9016	79.2845	53.7481	65.5342	60.3172	68.0984	53.7307	55.9522	54.0694	59.2192	60.1905	59.8257	45.012	44.7903	48.0767	43.0229	48.5469	42.8418	50.5919	59.1085	61.4793	60.3686	12.0001	0.19878	35.6319	85.3868	2.39636
evm.TU.Chr6.1431	58.1907	53.8867	59.5089	70.174	55.6993	63.789	63.9028	72.3532	74.0245	47.2804	50.4801	44.2349	46.4532	67.8397	55.2432	67.5328	77.8084	64.1525	86.3671	57.6896	66.5102	76.0435	90.6771	70.9978	60.4428	53.02	59.0462	51.7638	58.5523	55.1372	57.2863	52.9202	56.0737	44.8038	47.2411	40.4015	38.8897	45.2554	40.7709	61.8185	69.9241	65.957	59.5272	12.0149	0.201838	38.8897	90.6771	2.33165
evm.TU.Chr21.2111	69.0457	67.9	75.365	49.9041	62.9808	54.4412	63.9709	67.4851	73.886	43.2177	38.916	36.0272	39.5533	65.7709	62.876	38.053	46.7595	30.7374	56.6895	50.5015	86.6306	58.4003	60.519	72.4105	55.6925	52.8257	52.4472	63.7822	60.5251	63.4541	60.3578	65.5255	64.8551	47.7115	36.3257	44.3106	49.6435	51.4808	55.5302	49.8248	52.8108	51.2352	55.9614	12.0365	0.215085	30.7374	86.6306	2.81841
evm.TU.Chr10.1387	54.2686	51.9591	54.5483	53.6786	54.4191	54.603	51.769	66.7916	60.3389	53.3232	53.7709	47.2062	52.0172	56.2744	62.2189	33.2319	39.3835	35.8475	76.175	53.1913	49.184	79.7688	83.1215	66.851	47.7742	44.1383	47.7872	40.4614	41.939	39.805	53.6309	51.9059	52.5453	33.3646	34.2116	35.0857	38.6881	44.2542	33.4546	41.2208	44.7455	42.4813	50.2723	12.0373	0.239443	33.2319	83.1215	2.50126
evm.TU.Chr7.1651	63.1992	56.5117	58.4682	53.2573	49.0552	49.7115	55.819	67.9702	53.3261	45.122	58.7108	48.7978	49.0223	65.3121	70.2417	66.5007	55.1083	54.0656	53.2299	63.8739	97.0351	74.8948	78.9754	67.1682	55.0766	54.3514	54.9191	64.8743	60.729	64.2413	59.6317	57.8199	60.8596	94.852	94.299	73.7833	62.6648	64.5731	64.467	75.2274	68.0084	72.9732	63.3031	12.0524	0.190392	45.122	97.0351	2.15051
evm.TU.Chr12.322	44.8756	42.8464	50.5026	57.1741	42.6069	39.7169	44.0688	69.588	40.8872	46.3194	44.9641	33.0721	52.7779	64.4042	70.2599	37.3296	48.6415	32.4368	52.3652	57.2451	77.279	69.3623	72.4614	65.8256	44.1958	39.6195	42.3076	47.8715	45.8589	47.4601	57.5575	57.5048	59.8948	37.858	35.5993	34.5902	31.0587	37.3415	32.3183	47.2182	47.1369	47.7628	48.8134	12.0683	0.247232	31.0587	77.279	2.48816
evm.TU.Chr14.123	45.5388	38.8685	35.4733	53.1323	50.2176	53.1477	54.0474	48.5826	43.5436	37.7112	51.1603	62.1457	49.0661	49.0343	55.6082	33.8035	41.1668	37.8196	38.9345	54.329	101.053	57.5665	51.0121	53.3315	40.0004	43.6708	43.9574	54.8904	49.1011	51.3785	67.0112	66.1564	71.1324	47.1988	45.0342	45.9295	39.3316	38.3839	34.6575	39.4518	43.1778	42.7003	49.0347	12.0758	0.246271	33.8035	101.053	2.98943
evm.TU.Chr8.2720	62.9083	63.8707	62.5247	64.963	65.9332	71.6978	66.6722	55.4818	60.3035	64.2166	65.4777	77.2039	72.4715	36.9322	41.4247	73.7758	55.6916	73.4798	65.6071	73.1284	82.5374	97.2123	95.8556	99.2955	57.1859	61.8743	62.2172	75.8715	69.5579	73.2672	59.9487	59.9435	61.4772	70.6325	69.6715	74.3716	78.2854	64.9722	68.6779	74.2391	78.2212	77.5315	68.7288	12.1089	0.176183	36.9322	99.2955	2.68859
evm.TU.Chr5.1281	40.2292	43.1772	42.4369	56.4542	44.4186	53.1848	44.2315	44.7257	42.6141	50.1328	48.2111	41.2511	48.5861	45.9044	39.4912	38.7845	32.6727	39.281	50.1489	56.5454	75.4964	90.0591	74.2019	80.6678	59.1942	59.1505	60.4835	65.9069	64.6689	64.5532	61.048	64.0422	61.2346	55.1151	49.7814	52.624	54.5887	50.9054	52.3951	59.7448	62.0214	60.8935	54.3157	12.1091	0.22294	32.6727	90.0591	2.75641
evm.TU.Chr12.1511	60.5577	56.0769	62.1493	65.0258	58.8339	61.7504	66.324	63.3221	72.1571	45.3762	55.626	46.0572	49.6024	33.9629	30.4559	40.7533	43.2708	40.6869	64.7271	49.1531	49.2866	56.463	56.8263	51.5571	71.6907	66.4144	71.7965	68.3729	67.776	69.477	76.8788	78.4646	77.9632	59.399	61.6065	55.9345	44.0635	43.7254	44.4003	66.4606	71.1007	66.2053	58.1365	12.1296	0.20864	30.4559	78.4646	2.57634
evm.TU.Chr11.1788	48.8636	51.6502	57.6779	52.8962	41.6859	50.8707	44.0973	47.0085	54.3931	65.4123	59.6066	61.8551	70.446	52.9028	68.0081	53.2735	57.9512	51.1584	44.7647	54.3246	52.4808	83.2782	75.3534	70.1875	46.6083	44.711	48.8206	71.6311	65.4969	64.67	47.8668	48.4059	49.0089	36.6332	33.9099	36.2365	38.289	38.0381	38.0113	37.9015	36.7939	36.8343	52.1432	12.1325	0.232677	33.9099	83.2782	2.45587
evm.TU.Chr10.1817	53.4605	50.6788	55.3592	70.1927	64.0449	68.2454	53.4655	53.6422	48.5218	55.5021	60.5746	54.9968	84.0902	57.1218	62.3956	35.7502	39.8601	33.0176	43.6441	40.2821	36.6702	64.1617	60.1661	68.8829	63.0818	66.5902	64.8502	60.2389	65.6492	61.7945	64.073	61.8165	64.975	72.5694	70.6743	77.6217	73.034	71.0112	68.0799	75.2557	79.0977	72.9602	60.6691	12.1521	0.200301	33.0176	84.0902	2.54683
evm.TU.Chr4.93	42.3101	40.194	47.0316	54.4542	46.1962	47.3575	34.6695	38.1789	34.7509	48.2434	50.2666	42.2217	87.9088	69.7796	82.2704	55.5621	62.3128	48.3859	36.7905	46.9418	37.1204	58.8942	62.7956	47.726	49.8174	41.0952	39.8446	45.4059	40.5104	40.5121	36.2521	37.4052	36.8823	52.502	53.4881	49.4222	45.4975	42.6786	47.4548	58.9858	67.4519	62.6127	49.29	12.1521	0.246543	34.6695	87.9088	2.53563
evm.TU.Chr10.1384	58.4815	60.457	63.4574	80.6174	64.3664	72.1567	63.9809	63.5791	61.0066	60.9137	68.1809	76.3892	94.7714	80.4162	89.3018	43.3857	71.6584	49.7545	58.225	68.9685	41.4147	53.6646	50.395	57.1456	66.1998	58.8696	61.4449	76.3238	66.327	66.2564	59.7754	60.8597	58.8802	84.171	94.8985	90.0997	69.8733	68.7652	71.059	66.0797	70.7343	65.5426	66.8773	12.2315	0.182895	41.4147	94.8985	2.29142
evm.TU.Chr6.1261	75.9387	66.729	82.5268	66.4065	80.8498	70.6621	77.8101	70.6088	75.7378	43.0973	52.4065	43.0545	70.1036	62.7958	89.8436	61.9092	60.3192	51.1463	51.4063	50.6474	43.9686	59.6002	63.2841	59.5793	88.036	82.1793	85.1711	72.2658	76.2379	70.8207	69.0221	72.6537	68.8353	55.1673	44.7145	58.5019	72.2304	64.204	66.0086	66.0862	70.9642	76.8065	66.4366	12.2383	0.184211	43.0545	89.8436	2.08674
evm.TU.Chr14.795	79.6177	84.2708	76.3104	63.3037	77.1874	68.3499	80.2129	71.0646	79.0394	61.0088	62.3692	52.5609	63.9533	46.5314	65.8836	46.5233	64.7001	54.6264	47.7964	49.1592	31.35	93.0822	87.9519	78.5076	66.7119	58.5819	58.3805	52.1067	57.8418	51.7255	63.7449	68.299	63.4564	61.3985	62.6192	64.7054	63.6958	73.6518	68.1334	72.0591	68.019	62.431	64.8315	12.251	0.188966	31.35	93.0822	2.96913
evm.TU.Chr16.1078	54.206	45.7908	51.7349	56.4439	52.887	56.1266	53.9516	72.7284	47.1585	41.2117	49.6821	37.706	58.3902	103.039	80.4774	56.2733	57.9492	38.9784	54.2012	57.8443	54.3182	78.4701	79.4634	73.1963	59.7538	57.9377	57.5994	58.4155	60.7455	57.6384	66.7406	65.7085	62.9684	53.6264	51.5338	45.1159	44.3718	49.2647	47.5812	59.9241	57.4357	59.99	57.8233	12.2591	0.212009	37.706	103.039	2.73271
evm.TU.Chr1.1603	59.7226	62.497	63.4439	72.7285	60.3611	71.3316	64.4953	80.3056	79.3284	52.3185	65.8803	63.7768	54.497	41.1677	38.6788	57.7144	42.5384	52.8089	96.9122	58.0932	77.217	56.5349	59.0559	59.6536	59.297	60.3172	61.6129	51.2503	51.0365	53.854	70.9622	65.9625	71.1627	63.7935	72.1762	64.9686	59.7702	56.5814	49.7241	78.4599	84.8367	87.822	63.2059	12.2798	0.194282	38.6788	96.9122	2.50556
evm.TU.Chr6.1796	85.8392	75.4602	80.4024	86.0199	71.0587	75.7444	75.8076	106.758	86.3608	89.0987	80.7344	71.2304	73.1479	78.8605	95.0971	65.2928	68.3476	54.7919	87.3808	80.4217	73.6196	98.0384	89.1677	89.9301	75.381	68.0865	76.7094	79.7278	77.6314	82.262	84.7179	80.8282	90.6034	55.4519	46.8243	45.4185	72.6491	73.642	68.8245	75.3914	82.9024	77.1626	77.4482	12.2907	0.158696	45.4185	106.758	2.35055
evm.TU.Chr7.673	47.277	40.5485	39.8713	43.2532	45.9565	45.3445	47.5948	44.2515	46.4011	37.786	41.9528	38.6222	45.7888	31.9767	46.5515	40.6859	46.7839	48.6449	42.1051	46.7711	110.726	61.6999	62.576	63.8238	38.0625	36.1572	40.4128	36.7947	41.4558	38.7538	49.1808	48.4871	50.761	35.9513	38.3484	37.441	42.7221	39.2109	40.632	42.3821	47.9366	45.6269	45.6502	12.3131	0.269728	31.9767	110.726	3.4627
evm.TU.Chr15.1075	64.0144	59.4802	58.8161	46.7249	59.9462	46.6688	59.1647	50.9207	63.1084	45.0028	44.111	34.9699	50.2063	54.974	53.0501	86.7005	74.368	69.4807	76.038	66.6177	77.1621	77.381	91.8916	66.0788	64.2458	66.8153	66.2616	46.3213	48.1221	49.3553	51.8828	57.8987	55.9422	61.6657	56.8614	59.0297	46.7008	46.9865	43.5423	63.5382	70.2003	72.9103	59.6466	12.3361	0.206821	34.9699	91.8916	2.62773
evm.TU.Chr14.1985	52.2272	58.1997	62.5113	74.4856	65.4615	73.9938	57.4834	61.5498	56.9931	70.0181	68.9102	61.2047	100.116	75.9587	96.1987	37.1207	44.8665	36.7196	62.9736	56.1601	52.2097	49.0985	51.5567	55.7826	69.1206	69.6521	66.7104	59.0105	57.2179	58.1575	57.9864	57.6042	61.9633	73.8353	70.6632	71.5987	51.6818	56.3796	49.586	65.1499	69.7995	65.0225	62.2128	12.3812	0.199014	36.7196	100.116	2.72649
evm.TU.Chr16.2152	47.6385	47.5038	51.2824	51.6369	55.4051	52.5682	35.3512	37.7265	40.7952	33.9777	43.0918	46.0238	58.1689	62.4243	39.481	34.677	30.5604	31.6319	31.5424	34.6698	52.8097	31.5622	34.0223	36.0379	36.214	38.543	38.4647	41.9135	35.844	42.606	32.8645	33.1626	31.1774	56.1794	54.2536	52.2585	73.9274	64.5488	73.5741	65.3944	64.1679	59.3163	45.5952	12.3909	0.271759	30.5604	73.9274	2.41906
evm.TU.Chr17.1067	57.3161	58.0646	53.2563	50.836	56.5926	52.8363	50.8519	42.4909	51.0707	60.6008	60.3681	61.9837	91.0233	81.3813	59.4209	61.9606	55.908	67.1063	40.4238	40.0907	45.5379	31.9082	37.4713	35.319	52.086	55.1223	52.5374	49.557	46.0012	48.4503	53.1344	50.5776	47.6622	58.7201	61.3905	59.8856	75.6131	59.3259	62.9902	82.2202	68.3063	73.8641	56.2206	12.4389	0.221253	31.9082	91.0233	2.85266
evm.TU.Chr12.99	47.8927	43.8402	45.6642	50.7688	44.2689	45.3641	44.8596	52.6955	57.4843	62.6339	52.7557	48.4281	48.9846	38.5095	37.9722	37.3107	42.7036	46.859	51.3257	53.6146	76.2851	92.5028	84.6056	75.8192	44.3357	39.5558	44.0802	42.7076	45.8246	44.4481	48.7902	46.1491	51.6126	46.7986	46.775	41.0827	35.8477	35.1873	33.7259	41.9484	48.7843	49.096	49.2833	12.4749	0.253126	33.7259	92.5028	2.74279
evm.TU.Chr19.312	52.2777	56.7328	52.8279	59.6822	47.8234	57.5793	50.06	64.8207	57.5826	41.4543	47.0354	54.5144	30.0704	32.8591	36.3639	33.5235	36.3689	33.4189	57.0876	50.2528	40.6093	57.1074	57.7427	51.2997	42.3112	44.4495	48.5851	36.7744	39.4562	37.6054	44.9609	42.1769	49.2167	56.0278	62.6866	55.5202	44.4938	43.1159	40.8635	69.2505	87.3555	84.0722	49.7147	12.4791	0.251015	30.0704	87.3555	2.90503
evm.TU.Chr2.239	77.7771	68.9158	75.8953	65.9681	67.3161	58.7826	55.6751	68.4186	74.2588	60.3404	67.8677	56.1602	67.6348	63.9419	82.9429	50.719	65.4224	47.7822	58.6247	54.3046	44.9554	93.8459	104.459	77.5732	58.1405	53.0866	54.0635	55.4682	53.8215	52.3125	53.2485	55.2964	53.5226	52.7434	42.6827	51.9919	53.4859	54.1292	54.7704	60.619	57.3218	59.2502	61.5604	12.4996	0.203046	42.6827	104.459	2.44734
evm.TU.Chr16.277	60.4133	46.9793	50.6709	51.6053	62.9158	57.811	48.4713	45.1022	52.9715	49.1303	42.7877	42.8152	52.3991	60.9264	95.4839	46.8818	60.4327	50.9881	42.5933	45.6295	58.722	89.8415	68.5017	74.9856	63.3499	61.8579	58.3898	72.2212	77.4056	74.8006	72.76	81.5583	76.8129	69.3035	64.0484	63.1636	59.9297	58.3866	62.108	66.4389	62.4008	65.6944	61.1831	12.5562	0.205223	42.5933	95.4839	2.24176
evm.TU.Chr1.1215	68.5155	60.6353	50.7759	69.1685	68.1938	66.4937	57.7729	62.505	62.1425	75.9494	93.1602	65.1389	88.0293	67.8248	60.2365	33.4329	49.5984	40.3524	53.0095	47.1106	41.4603	51.2073	54.2858	48.7711	56.6616	49.4865	56.84	56.2068	53.2704	50.1937	56.2264	59.1919	56.16	61.5308	56.9381	56.7856	61.9638	66.3689	69.2732	82.677	83.9307	78.8765	60.6751	12.5747	0.207246	33.4329	93.1602	2.78648
evm.TU.Chr3.599	58.7556	74.5455	60.8291	62.0988	86.2437	73.7474	52.253	51.1462	57.2527	50.6405	54.7613	59.8094	72.1112	72.9821	53.9331	58.8491	55.4076	54.7693	37.6201	40.7813	33.953	53.6858	55.398	44.9448	55.3719	58.1137	58.275	38.8109	36.2415	35.5408	41.2099	42.6425	37.3932	64.8939	64.3033	67.4316	68.1254	60.4736	60.3884	68.2987	68.6554	75.8923	56.6329	12.5761	0.222063	33.953	86.2437	2.5401
evm.TU.Chr11.1587	95.0352	93.409	85.1456	110.655	91.6855	100.121	82.9984	97.4294	77.817	107.172	99.188	113.895	86.9693	72.0401	68.8623	72.5912	62.8467	71.4422	78.8571	94.8498	79.5523	98.9756	94.1619	104.175	82.3478	78.5776	80.5459	105.448	103.854	106.719	103.481	92.2549	99.5496	102.683	99.3885	93.7783	105.62	104.605	96.9737	94.7561	106.253	95.0936	92.662	12.6541	0.136561	62.8467	113.895	1.81227
evm.TU.Chr3.1168	84.7799	79.8127	94.1411	68.3538	78.5168	73.3508	93.5495	97.3063	95.4959	55.1123	60.694	50.4493	73.3591	103.753	102.874	68.8325	83.4069	57.3357	68.5915	67.6356	80.888	82.5711	73.8568	75.5883	72.7311	60.4924	69.007	59.017	67.0112	54.9558	68.8193	71.8649	76.6878	70.7247	67.4543	76.6869	60.6539	77.5346	66.94	72.5826	73.3768	70.6422	73.9866	12.6763	0.171332	50.4493	103.753	2.05658
evm.TU.Chr9.1836	61.5663	72.9605	76.1884	55.9839	66.7814	58.1033	61.4424	61.5246	69.1802	59.7654	64.9096	60.2753	56.1447	46.1568	70.6364	43.4518	55.546	48.0068	70.5442	64.5787	79.0164	89.7677	86.2564	76.1812	55.0062	51.3146	53.7871	53.5959	53.5885	54.2458	52.9142	55.4864	56.397	89.7052	94.0245	90.7815	54.9481	57.1294	56.2646	67.4982	70.9585	64.8555	63.9874	12.692	0.198352	43.4518	94.0245	2.16388
evm.TU.Chr7.1453	53.4149	47.7401	52.3483	70.2619	58.3176	73.9119	70.092	80.0602	57.8896	51.0066	51.8058	43.4805	53.6246	97.9058	61.1916	49.2034	51.875	46.045	70.5222	59.1096	58.5584	61.6125	67.1908	64.1866	66.003	62.7726	68.9122	49.2232	55.2924	57.0028	64.7598	70.2991	65.8781	64.2693	62.4794	65.2168	62.2741	60.0455	58.0834	91.9149	86.8492	97.4628	63.3356	12.7786	0.20176	43.4805	97.9058	2.25172
evm.TU.Chr21.4377	48.3747	58.9622	51.7135	69.1426	54.4927	55.4649	52.0042	75.1849	45.0676	82.8757	80.5024	65.7497	66.5716	56.8731	61.7203	51.4549	61.1171	67.1402	71.7192	59.6506	60.8323	70.8018	75.5873	63.8813	47.3574	40.7859	38.985	38.1583	32.143	31.2093	50.48	51.4972	55.8157	47.9449	44.503	42.6643	50.53	52.4127	47.2445	69.9641	74.1733	66.7757	56.8936	12.7809	0.224646	31.2093	82.8757	2.65548
evm.TU.Chr1.48	49.1779	44.0159	39.9258	55.4042	46.7385	47.1005	52.039	57.8201	47.8981	44.251	49.4708	36.7343	40.3618	41.9173	45.8843	35.0236	45.5017	32.7706	68.0847	81.062	106.337	57.4842	47.2434	62.6379	43.6764	42.5017	44.1837	45.1448	46.5873	43.2455	54.913	52.3958	57.3238	51.1181	46.0281	44.654	37.8628	42.3879	36.347	43.2752	42.2927	43.2701	48.8593	12.7813	0.261594	32.7706	106.337	3.24489
evm.TU.Chr11.810	52.8639	42.4772	41.6456	63.8614	58.0753	60.7958	56.0943	44.8697	52.1358	65.5926	61.7847	69.7924	64.3859	51.0435	47.5889	64.5392	66.0075	84.9078	67.0958	84.4027	76.6824	40.979	40.4513	40.7661	46.4212	45.1628	40.0991	36.6044	41.2177	46.3056	49.8298	48.1468	48.6826	38.4864	32.5069	41.9412	41.095	37.2189	41.7417	53.5197	55.3448	52.5929	52.2799	12.8303	0.245415	32.5069	84.9078	2.61199
evm.TU.Chr7.2493	45.4663	49.0713	42.0098	81.7728	55.8566	65.3881	54.9527	56.1758	50.5573	54.397	58.1479	51.1733	59.0031	41.288	47.9931	55.0618	50.1827	60.4239	76.2011	71.5537	104.428	64.3751	57.1242	57.0844	57.578	51.7532	57.3499	50.3134	48.5123	55.4821	52.6136	48.1288	49.1671	65.6988	66.7868	60.7108	55.4184	46.9763	48.4992	74.8012	83.539	84.2089	58.7435	12.8531	0.218801	41.288	104.428	2.52926
evm.TU.Chr9.309	35.9681	39.3323	39.3468	39.5287	40.2975	38.6822	31.3701	34.2043	32.7134	44.1234	40.559	35.261	62.6362	80.5019	85.8344	33.7287	34.4571	38.0029	36.9867	40.3765	44.777	64.1757	62.7552	57.1446	41.2981	41.3126	40.9631	36.9119	34.5546	34.4377	30.6956	32.7579	32.0455	46.2692	48.5741	49.7182	45.1452	44.8324	43.249	54.6306	57.5923	65.2726	44.5958	12.8742	0.288686	30.6956	85.8344	2.79631
evm.TU.Chr8.2661	48.5107	48.1071	51.6857	60.9287	55.9474	59.7075	51.7497	51.0953	55.9823	74.8804	80.7758	74.6232	74.7453	43.6184	73.7472	37.1115	43.5612	38.3511	38.985	46.3052	38.7993	42.8454	41.1051	45.4721	47.6453	47.652	46.8196	38.8908	38.4235	39.892	46.7914	46.7918	47.9435	56.7421	56.6887	55.6016	58.6053	55.3775	55.9317	74.6159	80.2251	77.3675	53.5868	12.9117	0.240949	37.1115	80.7758	2.17657
evm.TU.Chr22.474	45.9367	59.9446	52.2927	57.9797	53.0124	58.0949	58.0686	53.2209	61.831	45.2068	45.8648	48.986	52.6324	43.2491	42.5952	48.1678	44.3701	47.7648	63.5073	68.4312	78.357	80.4328	63.509	78.1605	69.0988	69.3961	73.6868	51.581	53.2556	52.0118	70.1011	75.1618	75.7169	67.2157	72.761	70.2834	69.7693	71.5765	60.5056	81.653	92.7991	84.0874	62.1971	12.9242	0.207795	42.5952	92.7991	2.17863
evm.TU.Chr22.1181	40.3986	37.844	37.6847	40.5547	38.9507	39.7989	42.4451	37.4603	41.7232	59.2371	53.7586	64.7083	37.4994	54.6568	35.4232	51.13	46.9859	49.1435	44.3844	56.6343	105.979	78.8395	61.3286	71.1419	51.4096	50.5245	55.0512	39.4968	38.8943	42.8324	43.9514	44.853	43.1721	46.434	45.9465	43.2323	54.2404	45.7445	49.6675	50.3795	55.0293	51.3181	49.5212	12.9489	0.261481	35.4232	105.979	2.9918
evm.TU.Chr9.1235	60.3175	51.63	52.1181	46.4056	44.286	42.302	56.2404	65.9367	53.6623	60.8372	64.7124	54.0408	61.835	70.6473	73.1286	54.1013	62.2925	47.8749	43.1184	57.4149	42.1718	74.2656	89.5442	68.7001	77.8541	75.9384	80.3572	54.3407	58.4308	53.4968	61.4006	74.3873	65.1608	83.8307	91.7958	82.5167	77.1355	71.1876	73.0058	63.0365	55.0258	55.3994	63.1401	12.9514	0.205122	42.1718	91.7958	2.17671
evm.TU.Chr20.2451	40.938	45.3928	54.4991	48.9698	43.4321	49.1428	61.8591	71.9481	50.512	41.3956	42.5829	31.7452	35.9113	44.6939	31.6905	36.6473	31.0809	30.1854	74.4921	62.7284	67.3068	73.6371	76.1083	66.9362	44.4513	41.2697	45.0598	59.5803	65.56	63.2563	57.4962	60.2314	54.511	36.892	39.2874	31.7589	49.8811	56.2395	60.526	46.8582	46.1949	51.41	50.5786	13.0069	0.257162	30.1854	76.1083	2.52136
evm.TU.Chr11.583	61.6368	56.9722	68.8024	57.5725	56.623	53.8826	64.8843	78.6983	66.0192	42.199	47.0483	44.743	57.2697	65.6364	69.5986	47.4527	52.0281	45.2795	84.2456	71.4294	83.6201	71.7601	72.4283	67.1486	60.243	54.2063	58.122	43.9068	44.3948	48.73	56.3944	61.6528	57.0919	39.2491	41.1596	38.3207	36.1903	40.5644	37.6143	40.6467	41.8822	43.0674	55.4861	13.0537	0.235261	36.1903	84.2456	2.32785
evm.TU.Chr3.215	67.8913	68.4166	50.7602	68.315	71.5743	74.7894	87.2192	87.2984	72.3432	54.8706	52.9688	42.5632	51.2777	66.3445	55.4698	51.4515	63.6931	49.047	55.6957	55.0499	46.1463	74.2996	68.4311	82.6026	82.028	74.0377	78.8869	74.3361	78.599	77.3669	93.2826	93.6303	92.0781	68.921	66.8601	62.3324	61.4407	77.1352	68.195	72.4289	77.3616	82.3984	69.0438	13.2524	0.191942	42.5632	93.6303	2.19979
evm.TU.Chr11.52	76.8239	77.1375	91.7507	56.2731	67.8436	56.5741	62.921	65.067	73.2561	46.4169	54.6814	49.5131	57.7296	63.7682	77.8618	63.7814	71.3302	55.0873	49.8442	47.0233	42.7563	71.4051	80.9001	71.1172	58.6279	53.3925	57.6411	48.5701	53.3721	47.2239	64.4379	61.7918	67.665	46.469	48.1244	44.6211	38.6687	43.4429	39.7647	39.788	37.0221	38.5262	57.6193	13.3423	0.231559	37.0221	91.7507	2.47827
evm.TU.Chr14.1392	55.0535	52.9883	51.1523	61.4145	51.2836	61.2385	55.6135	58.2713	50.5991	58.2385	53.5037	48.6718	87.7103	83.0419	74.9356	40.3679	37.4878	39.6376	59.4479	46.0277	44.4609	84.5404	87.3184	79.3323	52.743	48.226	47.1834	71.7899	66.6403	64.7704	43.8042	45.9068	42.2527	51.5532	51.5169	47.5394	47.2128	47.8757	43.0479	62.9331	65.2315	59.6652	56.7198	13.3632	0.2356	37.4878	87.7103	2.33971
evm.TU.Chr5.1065	70.7384	69.5832	68.1508	63.4143	69.3531	64.6985	68.842	68.9075	65.5377	37.1935	42.8251	42.2969	42.5089	40.9143	45.8882	35.8089	40.5276	36.3872	77.3559	55.0118	55.3735	43.1659	54.6354	49.2233	61.7551	55.6666	61.6161	42.5319	45.2968	44.003	56.1826	61.172	56.2104	49.8376	54.983	54.1176	46.5667	48.4339	52.3468	72.2672	91.0173	85.889	55.9104	13.368	0.239097	35.8089	91.0173	2.54175
evm.TU.Chr1.2050	75.3634	70.7222	64.9846	62.8083	60.5339	64.6332	59.9889	61.9919	70.2091	52.4564	47.3786	52.8483	32.6333	33.2104	33.0389	81.1726	77.878	68.6809	54.8156	48.369	48.8219	89.2528	92.9095	85.3865	61.6092	66.4833	66.0769	72.1132	69.7876	67.717	70.7889	68.1064	67.7835	64.5492	59.1741	58.2692	71.9309	70.7139	73.9116	73.0375	75.0541	72.5304	64.7554	13.4285	0.207374	32.6333	92.9095	2.84707
evm.TU.Chr19.803	53.3662	48.6516	51.7474	58.065	48.7998	55.9415	49.0632	44.0876	43.73	72.1702	69.4107	87.1044	56.6089	52.2593	41.8261	58.234	63.3448	72.1758	45.5802	47.7744	42.3052	76.0251	66.5852	81.5749	57.0283	61.6673	58.4844	68.3242	67.3328	72.5174	81.3892	83.3686	75.2005	50.3306	54.254	54.0343	75.4935	64.469	70.5828	88.3132	76.4264	84.4225	62.6207	13.4688	0.215085	41.8261	88.3132	2.11144
evm.TU.Chr16.865	53.0233	47.7158	52.2117	49.1056	50.6107	49.8818	52.0128	56.108	47.9552	46.6751	44.1729	42.4466	48.9405	46.4146	43.9806	50.5089	72.7941	66.7314	65.9756	65.7512	88.49	58.3895	69.825	68.8276	59.2087	61.9367	63.07	46.2898	47.9359	47.7519	77.1004	78.1626	75.1852	91.205	83.4199	87.5033	63.2785	63.9989	61.6712	71.3485	73.5677	71.1546	61.008	13.5276	0.221734	42.4466	91.205	2.1487
evm.TU.Chr12.1873	62.1164	70.106	57.2931	58.6289	52.8949	57.0371	60.0801	59.7824	65.1741	72.6576	84.6651	69.7034	57.5888	30.9865	52.4756	31.3397	32.007	45.6466	37.8091	33.1781	55.6493	59.9347	47.003	60.5315	51.1173	54.8044	56.3231	48.9164	50.467	50.2866	61.6529	63.4338	58.6574	82.1359	90.0924	68.8932	50.4985	41.5856	46.8172	44.7144	45.7393	43.1204	55.3225	13.5291	0.24455	30.9865	90.0924	2.90747
evm.TU.Chr14.1055	57.3604	57.7631	55.8066	56.3541	57.7072	58.7498	75.3081	79.8316	67.3072	38.3559	37.1607	37.3942	47.9932	57.4508	64.2987	47.3857	56.4595	45.4477	61.783	58.08	41.5614	71.5278	83.008	75.1845	68.3869	63.2448	59.4269	53.2456	63.0611	57.3222	60.6847	69.8832	63.52	67.9136	64.7102	77.7916	62.3874	74.8471	69.5294	86.5979	89.3479	95.579	62.78	13.5307	0.215526	37.1607	95.579	2.57204
evm.TU.Chr6.1365_evm.TU.Chr6.1363	67.4557	72.0392	75.9731	55.682	61.0799	49.36	59.138	56.6978	74.8617	42.8133	43.5071	47.7874	40.5283	32.4492	37.915	78.9742	81.1141	76.2071	81.2315	58.3483	56.5019	75.7162	77.5515	69.6592	55.5983	55.3631	57.0134	54.3432	59.0947	64.227	65.0802	63.033	66.6384	51.8975	51.1529	46.9997	42.1027	41.0795	43.3345	38.9819	41.9073	43.3567	57.4713	13.5901	0.236468	32.4492	81.2315	2.50335
evm.TU.Chr19.930	87.2561	92.8874	113.005	65.3123	79.5582	71.1313	78.1946	77.3553	88.3845	53.82	59.1253	48.3892	48.6693	56.563	75.5135	63.8631	65.7224	50.3617	75.5535	59.7419	58.1899	57.2819	68.0748	60.5494	90.2609	88.7997	95.1634	78.276	76.8022	79.0789	72.2765	75.3825	75.7239	76.3638	80.1452	78.7962	62.5377	70.053	71.5148	63.7856	67.551	65.0386	71.9537	13.5959	0.188954	48.3892	113.005	2.33533
evm.TU.Chr13.534	45.5483	39.2389	46.7199	56.6751	38.7011	49.5959	41.367	49.931	39.548	73.2442	59.3788	61.542	84.4011	67.0592	62.4672	63.448	44.6645	49.0464	67.6946	68.061	78.7714	40.7493	39.1794	41.9337	32.0311	34.7618	36.9822	33.3607	30.9489	34.3261	38.4813	38.4588	41.3729	50.2283	56.677	41.7175	39.029	31.0369	35.6895	52.5026	37.9895	47.109	48.135	13.615	0.28285	30.9489	84.4011	2.72711
evm.TU.Chr8.2055	46.4664	44.861	44.626	53.7464	44.6278	51.6263	48.4519	84.432	49.8075	80.2466	57.8929	52.0714	60.2175	96.4296	87.2318	55.6301	50.2446	41.2869	48.8471	50.9772	52.9205	66.7689	59.1317	57.4856	45.7833	40.3892	42.2293	38.9215	38.0807	37.1036	48.4141	46.2244	44.5803	44.4257	50.6452	44.6337	40.6474	39.2288	39.7202	39.7096	40.5058	43.1483	51.2004	13.6756	0.267099	37.1036	96.4296	2.59892
evm.TU.Chr16.218	70.5954	66.9101	79.9381	68.1282	58.1128	56.9292	59.561	98.7134	66.734	45.035	47.3061	42.8035	57.959	71.7003	62.2086	63.6154	70.373	46.1599	101.409	77.1981	56.2114	46.7659	54.9052	33.7061	66.394	55.0546	65.287	58.5568	59.167	58.4193	51.6636	48.9429	52.6113	48.4447	49.5519	38.6193	46.9781	53.1658	44.97	62.8844	64.0094	68.1458	59.4249	13.7937	0.23212	33.7061	101.409	3.00863
evm.TU.Chr13.2897	76.3402	71.6976	70.9468	101.828	90.4911	98.8839	79.8861	84.9589	67.7061	68.2428	69.5491	73.0247	66.0586	83.5162	83.122	63.7389	70.5427	65.6557	60.0761	47.8754	38.7178	56.7755	57.5781	66.8974	89.9123	82.7618	85.0208	78.3456	75.1491	78.987	95.0469	102.257	92.2824	69.3674	63.9773	71.2367	73.2823	74.1624	73.8405	92.4192	85.347	88.6426	75.8607	13.8238	0.182226	38.7178	102.257	2.6411
evm.TU.Chr5.461	53.8488	53.1321	57.1	51.0052	48.9547	42.7253	53.135	63.8255	62.3055	64.0982	66.3379	63.4531	44.7847	74.2377	67.8365	59.8923	67.0902	64.7076	66.133	70.0784	72.1183	83.8857	90.7225	75.8361	51.7983	48.7142	51.7033	53.7398	55.1019	53.4177	49.7331	57.2708	56.0578	33.5553	30.8947	31.5636	34.1378	34.53	38.0736	42.8546	46.1906	46.322	55.5453	13.8283	0.248955	30.8947	90.7225	2.93651
evm.TU.Chr21.4017	78.8822	93.1524	81.9724	63.7403	73.1005	69.9184	67.6157	64.9172	87.9903	46.999	46.1593	46.1243	54.0107	30.9754	51.2296	40.1125	49.7918	39.1149	58.7874	44.6404	31.6898	47.9423	46.0902	45.959	67.4692	62.3467	60.8029	46.9187	48.7931	48.1992	44.1463	45.2907	49.3395	55.7709	60.8528	56.6494	43.7643	49.1174	46.0015	53.081	49.4502	46.966	54.6637	13.905	0.254373	30.9754	93.1524	3.0073
evm.TU.Chr11.1723	52.5211	46.6179	55.4696	63.9149	61.9098	64.621	67.3259	92.937	71.7612	55.5433	58.9056	41.108	58.8531	73.2351	48.8684	47.4448	46.3856	37.8692	86.9019	81.3251	85.5312	46.5571	48.6978	47.0777	60.9392	53.3126	61.1505	45.4975	51.0414	49.5841	58.2447	56.6922	58.854	41.5624	36.0836	32.728	41.9968	43.1487	37.0372	62.2538	58.5577	59.4176	55.9401	13.9312	0.249038	32.728	92.937	2.83968
evm.TU.Chr6.506	105.638	103.152	101.442	84.9824	94.6109	78.5958	101.374	106.983	103.933	74.178	97.8514	79.8856	61.3567	76.9516	84.2356	64.8691	70.9921	64.8606	99.0896	80.1617	70.0012	78.6876	82.9276	62.6082	91.2932	73.6574	87.3915	74.1793	75.6182	72.9173	68.896	78.1302	74.0888	68.3011	69.7111	75.0232	53.3125	67.161	55.1749	73.4632	76.7734	73.0504	79.4646	13.9971	0.176142	53.3125	106.983	2.00672
evm.TU.Chr3.2724	58.0347	54.5056	56.7868	62.3533	56.7403	63.9961	46.6952	40.9115	43.0775	90.0934	83.9137	97.783	110.34	63.3905	62.6157	62.9823	60.207	76.227	79.0204	68.8637	79.7431	55.0567	54.7602	54.8276	50.3441	56.3497	52.9071	60.0673	59.7144	67.0483	53.3726	51.0922	47.6941	55.6844	62.8115	61.2114	69.5853	49.9054	57.1101	61.9549	55.696	59.1442	62.2528	14.0245	0.225283	40.9115	110.34	2.69704
evm.TU.Chr22.1211	64.8103	66.0679	65.1443	72.7576	75.6409	87.9955	52.5958	51.4974	60.3087	55.867	73.5768	71.8901	98.4711	75.3086	64.4877	53.3674	55.4463	55.7712	49.212	48.4559	50.3006	47.0395	45.4996	46.3586	94.0206	87.5732	88.2441	47.8518	41.6553	43.7583	66.146	66.723	60.0888	62.1061	51.7758	57.6685	53.8793	53.1764	55.1779	55.7459	53.7175	56.1594	61.5081	14.1254	0.229651	41.6553	98.4711	2.36395
evm.TU.Chr1.656	70.4627	73.7188	65.4829	68.9696	76.5459	73.7844	77.3536	65.8788	71.112	49.3351	53.2845	55.9478	53.3074	42.8608	45.3052	73.6072	71.4287	80.0966	93.2779	114.535	92.893	74.5273	82.8375	77.9528	73.0908	71.0564	74.5894	76.6057	76.5259	76.2117	90.7478	86.7066	83.7852	56.6438	55.7477	59.3785	59.5333	58.1105	58.152	62.7045	62.5934	63.5617	70.2441	14.1401	0.201299	42.8608	114.535	2.67226
evm.TU.Chr6.1568	73.9967	62.1628	78.0634	81.3692	65.053	75.1963	54.9547	84.4853	62.5773	61.3352	69.7554	62.3029	88.557	107.732	102.55	56.1858	58.3306	47.7108	61.8251	61.907	47.3712	55.09	52.1387	48.9716	57.2962	47.7695	52.3993	69.8293	64.2736	69.8152	61.1743	50.8528	61.2462	58.1227	62.4403	48.1273	45.5217	50.1519	46.4722	58.1274	62.7645	62.0704	63.0494	14.1404	0.224274	45.5217	107.732	2.36661
evm.TU.Chr1.1159	49.9828	49.6242	46.5192	54.5849	56.0814	52.9775	54.2476	68.0507	57.2301	49.2887	46.8958	40.2474	58.5809	72.3963	76.1613	48.8618	59.3783	49.0274	79.5129	71.2455	90.3275	88.8035	90.5168	89.2783	45.8641	42.8877	46.2006	45.7176	48.821	47.2561	53.5157	56.123	55.3069	46.3424	41.9592	46.4375	45.1027	44.9445	45.8182	50.097	53.0597	51.0913	56.3421	14.1728	0.251549	40.2474	90.5168	2.24901
evm.TU.Chr17.477	52.8939	55.0885	58.1404	75.5135	61.4565	76.1126	61.5361	64.4414	58.0827	81.8202	88.6686	81.5266	81.6891	71.3034	65.0467	37.2718	43.4831	43.7074	60.0145	59.48	59.9089	86.8558	69.9941	79.6483	65.6247	62.7564	68.9226	58.3072	55.3534	54.6217	66.6467	65.067	71.41	100.994	99.5211	94.7217	67.0927	67.5878	61.8558	77.0691	81.1286	76.9402	68.3168	14.2323	0.208328	37.2718	100.994	2.70967
evm.TU.Chr1.546	60.2879	55.0027	50.762	68.1138	60.7191	61.6984	60.9984	58.4157	55.5314	53.765	59.4737	52.4521	45.7946	55.6176	43.8648	34.7607	39.537	40.7495	72.2343	76.3057	109.657	91.5424	81.0865	96.7214	56.0903	55.1791	57.4267	64.9133	64.3017	66.9429	60.3307	61.5584	59.2286	55.8367	57.5988	57.6736	58.7142	61.3164	60.6731	51.0607	51.7336	47.3751	60.3106	14.272	0.236642	34.7607	109.657	3.15462
evm.TU.Chr18.1744	64.96	55.25	69.9779	66.1564	65.4928	64.6446	64.6786	106.257	62.4283	71.5606	60.7819	45.1614	84.8209	116.299	102.853	53.7196	57.6678	47.9451	59.0508	62.9304	52.0082	59.9102	66.2219	54.0084	67.9397	63.7197	64.7883	58.3531	64.4202	61.9685	64.8721	66.1618	65.8096	59.5374	57.1795	49.7211	57.8114	56.5282	56.9638	63.8641	63.1786	80.0275	65.1817	14.295	0.219311	45.1614	116.299	2.57519
evm.TU.Chr2.2136	79.1435	70.7812	70.7841	76.4258	81.0592	76.2055	83.2193	86.7667	86.6008	58.5354	75.7813	57.6684	81.0223	62.1755	79.9555	51.2994	62.0641	50.3399	113.243	92.1444	90.6034	80.6151	91.5991	76.2673	84.2588	64.8531	85.6578	68.8796	81.9211	71.643	82.1654	81.3598	81.5729	58.2509	48.5665	56.2808	53.1682	44.686	55.8457	69.0618	71.4718	75.704	73.0868	14.3112	0.195811	44.686	113.243	2.5342
evm.TU.Chr12.1029	92.8587	81.2052	70.0104	65.007	89.3272	61.4087	99.4083	108.087	80.7085	73.5946	64.6392	56.4482	85.9931	111.196	97.8562	77.7916	110.953	96.9467	54.6412	60.0752	91.7552	88.9179	86.5978	87.4502	81.7221	81.764	79.9524	59.0435	62.9477	62.2281	82.7693	84.1308	83.8184	72.3408	69.8468	69.365	82.8628	73.5242	87.3773	75.4497	68.218	75.7417	79.6662	14.3987	0.180738	54.6412	111.196	2.03501
evm.TU.Chr2.916	47.2581	43.5039	47.2193	46.2455	45.8434	41.8535	46.179	51.7882	54.0081	59.842	59.7547	54.1204	43.7247	55.1636	41.8847	65.8384	58.1081	66.5033	48.5182	65.5053	107.682	83.5075	80.4733	70.7409	39.2881	36.256	39.1281	55.6394	48.668	49.7973	46.6838	45.5877	48.1741	37.6292	36.0121	36.8042	42.1625	43.1773	41.5419	43.1476	40.9516	40.4248	51.3414	14.4043	0.280559	36.0121	107.682	2.99017
evm.TU.Chr22.1240	37.8422	37.0302	40.4331	33.022	37.028	39.2825	32.6562	38.0641	36.7959	46.1313	50.285	51.083	87.2628	86.566	92.2998	39.5144	42.3185	38.8226	56.8756	51.5957	81.641	43.8448	46.0146	42.5542	43.2246	38.9538	41.594	34.2676	33.1118	35.9096	42.4401	40.592	42.8726	45.1406	42.9322	46.4735	42.1533	41.3636	38.1315	44.9339	42.458	43.2086	45.922	14.4334	0.314303	32.6562	92.2998	2.82641
evm.TU.Chr21.1700	41.6478	43.369	45.7624	54.2413	45.1261	51.7571	44.8944	63.5821	40.7893	66.597	57.3806	45.7607	70.7354	101.604	116.311	46.2173	59.036	41.1407	51.0719	42.6267	43.3679	56.3531	49.822	54.9988	53.4358	49.0954	47.7072	63.9476	62.8117	60.4907	51.5923	52.9884	54.7183	52.7665	56.0344	49.2435	40.3498	49.3039	49.077	51.1458	47.5564	50.6892	54.2178	14.457	0.266647	40.3498	116.311	2.88257
evm.TU.Chr19.853	64.3923	67.6451	70.3474	60.5808	54.3239	56.4016	46.1889	53.4052	49.0412	53.2918	59.2717	55.8854	83.2514	66.5573	61.197	43.877	52.3198	45.1505	38.0504	39.2744	55.9433	72.0373	64.8138	67.2772	55.5767	48.3463	50.9179	41.2279	39.942	36.3995	39.4602	44.4117	44.7261	64.1322	62.6174	59.1952	82.717	75.7636	78.9693	96.2818	80.672	80.3379	58.6243	14.4787	0.246975	36.3995	96.2818	2.64514
evm.TU.Chr4.1440	40.1276	47.6651	45.6935	69.6812	58.5215	67.6556	49.852	52.9707	51.1659	50.7402	52.2412	49.1632	77.8581	57.562	61.0367	52.4217	53.3593	51.0245	44.0804	45.2496	38.936	63.3948	67.8789	59.5571	55.4939	51.4624	56.6355	49.4154	46.6095	44.9432	57.0535	54.5599	56.9089	60.2243	56.7694	58.8995	61.61	57.9027	57.0824	106.038	101.084	97.3185	58.044	14.5112	0.250004	38.936	106.038	2.72339
evm.TU.Chr6.1166	60.5853	60.8069	72.9232	61.5411	64.2045	67.6865	73.5506	89.6061	69.0066	44.0881	38.4702	35.5461	64.7085	70.2039	83.974	46.7102	55.1266	35.2738	73.8093	53.1986	37.9957	43.9342	57.5079	51.7661	84.2722	77.3219	78.403	59.7579	66.8714	69.2888	83.36	81.7591	88.6205	55.9495	56.1064	58.9632	51.542	61.4318	46.4396	64.4539	67.0043	73.3518	62.7886	14.5498	0.231727	35.2738	89.6061	2.5403
evm.TU.Chr4.290	65.8097	74.7028	76.5579	64.4845	57.0023	66.1262	62.9933	90.8582	75.5072	47.9148	39.789	35.7657	61.2571	53.399	46.3518	85.7038	78.9402	57.9017	59.9407	55.5698	47.9513	80.9575	96.5792	77.3342	62.4939	58.2518	61.3407	64.8013	65.4205	60.4048	61.2041	58.1596	60.8092	37.8168	38.9731	38.8478	40.5824	52.1873	41.2872	52.5489	58.3734	57.2972	60.2428	14.5954	0.242276	35.7657	96.5792	2.70033
evm.TU.Chr1.2263	79.2134	72.8389	72.7472	90.1252	76.6452	84.8986	84.3521	81.6091	81.7536	89.6093	100.797	102.311	64.2294	70.6511	74.5348	73.6895	82.2692	68.9881	97.2945	105.304	111.669	123.051	105.049	117.106	93.4063	92.2454	104.017	81.0699	81.3321	90.6467	101.443	109.331	110.749	81.6078	70.3612	77.2268	95.8026	85.1484	93.275	92.2006	109.929	102.169	90.0643	14.6069	0.162183	64.2294	123.051	1.91581
evm.TU.Chr10.863	70.3588	83.8167	83.9381	59.7659	78.1849	58.1	68.013	67.8912	78.477	47.6999	52.0639	39.0513	52.6079	50.6406	60.4394	56.2155	51.0146	55.7687	92.5314	63.098	71.3249	99.8892	111.589	87.9162	91.2815	83.6676	83.7726	66.2891	65.9374	64.645	66.0157	69.1928	74.6999	65.8527	66.0971	60.1651	63.7663	75.9156	66.3557	74.9021	74.6376	69.1612	69.5893	14.6178	0.210058	39.0513	111.589	2.8575
evm.TU.Chr1.845	96.1985	101.852	97.5642	85.3938	85.8757	87.5947	73.8664	68.0895	73.4652	94.3034	103.146	113.433	92.7507	55.5183	56.0141	84.725	82.1639	109.609	48.5852	71.324	53.1177	77.0226	71.4912	68.1987	66.2944	70.5382	69.4436	70.2792	69.2125	71.5357	91.2307	78.0359	81.6676	82.959	91.0658	87.1767	78.855	66.6819	69.7341	78.1254	86.2068	84.1264	79.6303	14.6674	0.184194	48.5852	113.433	2.33472
evm.TU.Chr19.1040	37.3221	41.5371	42.4952	40.7307	39.3841	41.663	36.7579	37.4396	38.8795	65.1426	68.3829	59.8758	53.3737	45.1107	34.1508	47.8326	56.8553	58.9905	44.4731	64.7944	110.96	73.9082	72.4588	67.7054	45.727	45.9579	44.0591	47.4469	44.0125	48.5452	48.6525	50.2639	52.4414	67.1795	70.5876	64.7543	40.2817	39.4066	42.2037	42.1243	45.5001	40.6843	51.4298	14.7018	0.285862	34.1508	110.96	3.24912
evm.TU.Chr10.1711	68.8396	73.4437	76.1081	64.945	67.7624	65.9384	73.899	79.3817	78.8464	71.7098	75.5575	51.3482	59.5501	86.1874	83.6535	45.4077	63.7162	58.7122	84.5907	87.983	88.4506	61.0955	69.7706	59.1543	50.2458	47.9921	49.7846	41.7042	44.6544	40.5251	50.1531	53.5725	55.1741	48.6406	47.7862	48.6658	37.6235	41.7743	39.0219	61.5018	64.6421	64.7388	61.5298	14.7062	0.239009	37.6235	88.4506	2.35094
evm.TU.Chr19.939	62.1083	56.6335	61.9736	70.1868	68.5082	69.4846	80.0728	89.0248	69.281	45.0341	43.5565	34.7543	54.2309	80.9824	61.858	65.5566	81.6568	63.4126	82.6332	79.0284	84.5087	80.3543	81.7755	76.1337	78.0553	72.1568	77.8582	72.077	85.5587	79.7497	85.7337	85.23	79.9174	45.3906	44.6703	48.6678	43.9115	51.0139	48.7846	55.5468	65.4224	70.687	67.4567	14.7409	0.218523	34.7543	89.0248	2.56155
evm.TU.Chr6.489	38.4065	36.5166	42.9967	50.8269	49.7561	50.4356	43.7622	41.898	39.1025	67.9059	62.0518	57.303	107.871	87.5366	81.5068	37.99	56.8383	44.9621	40.6073	48.4235	41.8199	61.0443	53.8335	65.1117	52.6547	49.2732	52.3251	79.8138	67.2573	65.7223	52.6553	50.1274	49.071	58.1793	57.8245	64.6947	63.8024	59.9026	61.6843	72.0696	73.9717	65.8661	57.2715	14.7459	0.257473	36.5166	107.871	2.95402
evm.TU.Chr6.157	80.6933	73.7788	86.1875	70.9949	71.0041	65.5329	48.0032	61.0254	52.9838	53.7821	60.6371	49.8161	78.1847	70.6899	71.3121	49.0223	51.5754	53.5116	39.2738	37.6921	44.1398	50.0749	51.8864	50.6405	40.2315	39.3539	40.359	61.2555	72.3531	66.2833	81.5439	82.4633	83.7709	39.3127	38.4815	34.9478	53.6136	68.4051	64.1831	55.9576	48.3529	45.6948	58.0716	14.7573	0.254123	34.9478	86.1875	2.46618
evm.TU.Chr2.2686	51.5651	49.5453	45.4081	56.3259	46.0733	56.9697	43.3151	62.5296	52.7445	54.6039	54.4119	45.6793	75.0077	63.4859	64.4735	65.483	64.4246	49.1519	60.7236	62.2051	105.495	52.9207	48.2198	46.6803	50.8773	53.4001	55.0878	47.1928	48.4992	46.8341	48.6208	47.8512	45.4417	86.2515	101.697	83.0655	66.1534	61.9346	65.6293	75.0023	72.8902	79.2121	59.8353	14.8002	0.247349	43.3151	105.495	2.43552
evm.TU.Chr5.1953	74.5753	70.5846	65.1301	87.1395	71.7379	91.7623	74.6566	71.694	66.9744	79.4186	79.26	71.9535	100.359	72.5057	63.4565	69.1026	75.8035	74.1317	69.6868	69.4956	75.4411	83.0789	70.2839	79.0621	101.304	91.9909	101.433	91.5707	88.4406	97.4552	115.411	111.629	98.5218	82.1155	81.7216	89.2302	104.816	99.2321	105.778	110.976	109.864	96.6803	85.3682	14.827	0.173683	63.4565	115.411	1.81875
evm.TU.Chr23.3148	44.616	48.3343	52.2046	47.8189	41.9625	42.7562	37.2582	50.1944	42.7882	55.4628	62.8246	37.1261	75.6469	101.264	78.1603	37.1113	42.6367	33.9808	52.2896	49.0787	59.0636	64.3614	73.9849	86.5827	53.4488	45.2718	45.4155	66.3501	57.9144	59.6484	46.3681	50.1946	48.8287	77.7011	71.5992	83.087	55.2772	58.4744	56.9072	61.8724	48.1757	58.5007	56.251	14.8496	0.263989	33.9808	101.264	2.98003
evm.TU.Chr5.2175	109.123	100.107	99.1157	105.867	110.156	92.4197	112.676	118.077	117.838	116.142	133.455	110.928	134.432	129.829	120.069	114.425	111.163	104.737	138.699	133.749	125.449	108.61	114.246	106.755	101.862	95.9592	99.3137	118.675	121.175	118.697	106.908	109.614	107.085	73.5855	76.5691	71.7809	95.3382	103.769	103.201	115.964	122.012	114.225	110.09	14.9275	0.135593	71.7809	138.699	1.93226
evm.TU.Chr19.1510	65.1715	60.4396	58.746	77.5873	62.3422	69.2852	60.3026	60.622	60.526	79.4384	86.4855	78.6092	103.165	60.1976	95.5262	38.5052	42.2549	39.1606	51.2544	39.5447	35.4688	94.5996	74.3696	73.4103	62.9102	62.7278	64.6335	82.7221	77.7235	79.0218	63.8482	63.7386	67.7179	65.7017	77.5298	68.8158	61.093	58.9893	56.1236	61.6813	67.0615	62.6886	65.9938	14.9604	0.226695	35.4688	103.165	2.90862
evm.TU.Chr16.295	51.3979	47.3731	51.0412	66.4631	47.7414	56.5979	46.7591	49.6606	51.3961	83.9131	70.483	57.7503	97.962	89.9572	61.4076	48.2337	45.5904	61.4793	38.7285	42.1181	31.6547	77.7441	64.7237	74.8491	69.4544	58.0966	57.265	78.4408	72.3071	73.7728	59.8868	61.5131	64.0763	84.4429	90.6761	76.028	78.5405	71.8329	72.9595	72.6633	66.1294	63.0782	63.9569	14.9634	0.233961	31.6547	97.962	3.0947
evm.TU.Chr7.2517	70.1026	86.5354	82.0363	65.0206	70.3592	71.726	63.3945	71.9911	65.9115	65.1637	75.2073	69.1544	99.8311	98.7668	98.1389	43.3229	55.9157	45.0228	68.2616	52.7449	64.4314	34.7879	30.1392	46.9489	68.0361	69.2884	62.9158	55.8168	60.2052	57.036	70.8872	74.3346	66.1526	66.4113	60.7865	64.2531	87.8581	76.7062	84.4773	70.5623	64.5537	69.8987	67.2642	15.0371	0.223554	30.1392	99.8311	3.31233
evm.TU.Chr14.348	64.888	61.6633	82.088	47.8761	63.5303	46.0747	60.3139	63.6015	65.0668	48.7853	39.2441	40.3923	56.3012	91.6255	72.6856	56.711	60.3866	54.2173	59.112	66.322	67.0412	106.222	114.601	89.7541	58.4132	51.5064	53.3202	58.2	56.4511	57.7735	60.0467	61.4391	61.04	65.5086	67.8552	67.5311	55.4889	51.3051	56.0731	55.4568	55.262	64.3843	62.7514	15.0673	0.240112	39.2441	114.601	2.92022
evm.TU.Chr12.1943	82.1087	90.1919	86.7555	78.6176	78.4367	78.8728	90.4015	104.925	91.8618	67.0928	62.8072	50.562	71.2711	95.5037	66.7363	44.6051	46.1588	31.5487	91.1542	63.7493	51.2567	70.6169	75.6592	76.4871	82.9136	84.8301	84.2801	61.3807	76.3104	70.8962	75.2572	83.3606	77.0776	80.8881	66.2519	83.5883	59.4577	69.1694	62.4013	87.9291	82.3127	88.5834	74.3873	15.0904	0.202863	31.5487	104.925	3.3258
evm.TU.Chr14.2233	78.5717	88.9356	85.6003	87.2767	77.0694	91.2524	84.8703	97.9858	83.074	86.9587	82.4503	99.2451	108.911	81.0979	88.1059	50.6487	42.7603	39.3201	56.4372	53.6922	44.8764	53.5313	62.825	67.8308	69.7105	76.6268	79.6878	77.7296	81.8213	81.3815	67.5687	70.1641	70.4846	75.7532	80.051	85.2109	72.1257	72.7761	69.7449	80.201	87.0175	81.2463	75.5388	15.1918	0.201113	39.3201	108.911	2.76986
evm.TU.Chr18.233	60.7638	55.2309	65.0292	52.3726	63.5657	58.3589	50.7872	47.8825	49.0535	58.0279	51.1827	50.2088	80.6365	85.2517	74.219	50.0105	50.0551	43.5308	50.4842	59.8884	119.624	64.4387	64.4912	64.4356	57.6741	60.15	55.9214	65.6925	58.2386	63.0048	51.3331	52.2652	54.6867	52.7764	51.5774	58.897	74.2933	62.3616	66.6724	84.5499	93.7326	97.6596	62.6432	15.2746	0.243835	43.5308	119.624	2.74803
evm.TU.Chr15.1638	67.3579	67.0615	62.8135	50.8683	54.6853	58.5554	52.5135	45.1127	55.7031	73.7741	78.8884	78.7951	95.2347	52.2504	52.0629	67.7516	54.8115	81.0819	61.2225	67.1246	68.5744	63.0346	69.598	67.922	52.0894	57.6568	56.7422	70.0267	64.6692	74.0396	52.2321	51.295	46.5422	97.2361	109.733	98.8169	90.6986	75.5294	88.1052	78.1464	68.7356	73.2751	67.9135	15.3134	0.225484	45.1127	109.733	2.43243
evm.TU.Chr2.564	49.6483	44.6558	53.0594	67.9409	51.4417	60.6857	50.8939	70.4903	38.3187	49.0883	46.995	50.9424	59.8968	116.178	74.5894	38.5307	49.1435	32.5193	49.5636	50.925	38.2545	33.4464	35.0036	34.2798	55.6793	47.4313	41.0647	49.6627	46.2508	47.0135	37.6397	39.4933	45.0022	55.7115	68.2217	58.2195	51.1949	59.9696	47.7584	79.9041	64.0944	70.9916	52.6618	15.344	0.291369	32.5193	116.178	3.57258
evm.TU.Chr9.289	76.3431	62.6173	67.4067	75.3997	71.1689	68.1917	62.8165	71.7261	63.5853	73.3669	83.3977	83.5338	68.2375	55.7311	59.492	63.7332	82.6333	76.9824	75.5614	93.6801	132.536	66.1067	70.8153	64.784	60.6444	64.6362	64.4792	72.3482	66.259	71.7155	67.3617	61.5254	63.9457	105.59	110.345	105.859	87.604	75.7289	79.2636	81.2662	70.0473	73.9052	75.0565	15.3631	0.204687	55.7311	132.536	2.37814
evm.TU.Chr13.367	66.7249	73.5836	83.0106	91.704	70.7323	72.353	70.0303	91.8554	69.6471	68.3429	71.3898	66.9837	75.8137	108.548	107.365	67.5965	59.3905	56.9612	71.7604	67.0444	75.6795	36.0331	45.1171	38.9242	65.0259	60.2394	63.113	75.8853	80.7876	81.3629	75.241	73.4656	84.4036	61.5498	58.4892	73.2717	43.8384	45.9859	50.7674	74.1143	72.8322	69.073	69.4294	15.3819	0.221547	36.0331	108.548	3.01244
evm.TU.Chr8.1520	82.0235	78.7321	85.6669	96.2123	79.966	95.8608	76.0439	93.0205	76.4304	78.5262	84.4664	75.6814	119	102.264	105.121	80.3053	88.3807	62.8129	72.352	74.9504	43.3704	60.0458	53.9395	53.8194	78.1104	69.7203	73.0501	74.3003	68.0291	66.6999	88.1013	83.1031	83.0605	80.1784	87.0088	67.5573	85.3661	79.3949	78.2453	106.3	103.629	106.163	80.8812	15.4017	0.190424	43.3704	119	2.7438
evm.TU.Chr1.624	52.3375	49.8876	53.139	48.0408	45.4401	51.1454	49.6404	63.1922	58.2769	62.2153	63.3797	63.6848	72.4139	99.6287	109.938	48.8103	50.4621	41.3882	41.6166	46.1767	60.9968	85.1069	67.7114	71.1322	51.2616	44.5251	49.3329	63.4923	52.2639	56.5093	52.4738	56.9771	58.4896	83.6318	86.2713	83.8591	52.2385	60.1254	57.3371	53.2951	51.0469	45.2114	59.8596	15.4025	0.25731	41.3882	109.938	2.65627
evm.TU.Chr23.2294	120.257	114.409	116.624	109.301	106.2	106.747	98.732	96.8886	100.698	122.757	128.212	144.828	143.597	118.128	97.8616	150.8	152.605	140.062	130.792	144.624	130.526	109.303	116.867	120.3	117.747	132.863	126.703	98.2405	99.2175	106.656	130.7	123.767	118.864	130.977	144.651	124.61	142.14	117.088	134.749	123.749	116.469	127.746	122.335	15.4197	0.126045	96.8886	152.605	1.57506
evm.TU.Chr9.793	80.4686	79.9242	85.1495	88.637	93.2276	88.7357	91.9266	109.775	85.9977	44.9024	60.2731	52.3803	70.8021	88.0011	73.4718	61.4641	88.0754	62.9963	86.4222	81.4943	84.3875	110.609	117.062	107.082	75.9013	69.9913	79.2344	70.2072	75.2837	71.7334	77.303	84.4371	88.6999	67.1203	63.1421	61.9978	61.7546	74.3861	58.7493	80.2157	85.5088	82.9024	79.0913	15.4588	0.195456	44.9024	117.062	2.60703
evm.TU.Chr9.1729	83.4241	74.6636	87.9866	56.4711	65.8758	53.1435	62.7789	68.5092	72.2838	60.3888	58.9959	49.6052	77.8185	87.439	93.3902	58.4162	57.6291	50.2915	63.3581	72.6615	108.458	68.5662	75.452	71.5232	59.8729	56.3495	55.3794	51.6861	49.2173	43.9902	52.2747	57.0039	50.5822	57.8142	64.1287	57.5611	45.3966	47.3609	51.414	38.3903	35.6951	36.4615	61.6597	15.4903	0.251222	35.6951	108.458	3.03846
evm.TU.Chr11.327	52.7733	52.9865	56.1785	83.2737	64.9633	72.1911	68.7689	72.6586	57.143	71.7208	79.905	63.9438	91.8992	93.7389	102.82	41.7966	50.2446	45.3194	75.766	78.4605	84.6705	90.0865	70.2385	75.5238	67.862	54.3111	63.1664	41.9102	43.8405	37.3454	68.6169	65.1987	66.6168	78.1862	67.7621	62.397	45.6826	50.7464	45.8134	61.6456	61.6259	57.0872	65.1639	15.4913	0.237728	37.3454	102.82	2.75321
evm.TU.Chr14.2597	54.1778	74.5569	75.8741	56.5218	52.7723	58.8463	52.6758	59.6998	56.6979	69.7513	80.6877	82.6584	120.616	65.6121	80.8432	45.7476	44.5803	38.1665	77.7295	44.1504	52.4846	56.9799	73.4179	48.9919	66.1022	65.175	70.2682	43.4878	43.5903	47.2337	44.8394	45.772	46.6292	65.2776	77.9867	76.688	54.0998	58.973	55.5124	53.5597	57.2316	56.1701	60.7818	15.5109	0.25519	38.1665	120.616	3.16025
evm.TU.Chr20.651	97.1374	95.2152	98.8285	100.098	87.9352	95.9489	103.286	85.497	102.336	78.1324	82.9223	75.6549	118.572	89.2907	98.7456	84.7346	87.6498	99.1292	111.431	91.5065	148.499	134.567	133.739	116.702	108.215	104.591	108.078	116.89	114.347	102.995	106.162	111.528	108.562	85.2982	88.2353	100.766	90.897	94.8097	85.6258	111.439	121.096	110.682	102.09	15.5189	0.152012	75.6549	148.499	1.96284
evm.TU.Chr9.1129	51.5673	55.7584	52.5023	56.3145	54.2829	67.1354	48.5144	46.4536	46.3375	62.4582	67.6552	58.8766	108.076	68.7367	45.8436	50.0046	47.1719	51.3418	37.8311	61.612	95.1176	57.5443	60.8361	52.3635	51.6707	52.5555	50.87	61.5161	62.8063	59.644	48.1952	49.7163	48.0743	77.3465	80.1386	84.2246	73.2787	67.8874	72.1521	90.1466	84.9778	87.8137	62.0798	15.5707	0.250817	37.8311	108.076	2.85682
evm.TU.Chr4.574	69.0486	77.6059	74.3798	77.6548	69.7744	69.0312	77.1264	71.1181	85.4182	34.5066	38.1887	43.2603	34.8327	49.6217	45.7558	71.0107	75.1675	61.2108	83.8126	81.1299	73.8447	48.242	71.9665	58.359	68.2595	69.5407	73.7136	42.6707	51.0274	47.8319	50.1124	53.2967	54.922	49.1629	41.7845	54.7875	45.2739	45.9291	47.79	77.2342	86.2877	86.0534	61.613	15.6056	0.253285	34.5066	86.2877	2.50061
evm.TU.Chr4.302	35.7442	35.4278	40.9811	47.8653	39.1914	42.1307	36.673	42.7216	34.6916	68.5099	53.9489	55.9639	52.3063	81.8323	60.5427	54.195	64.2967	74.0557	86.4376	65.3413	67.5674	91.0415	90.2426	71.7075	54.1873	48.6452	53.5146	59.3393	55.4458	64.9475	56.413	56.5038	51.4898	38.4164	37.9205	37.8198	37.7086	36.2227	42.4855	42.2838	46.1317	40.5246	53.6528	15.6201	0.291133	34.6916	91.0415	2.62431
evm.TU.Chr2.2039	105.208	109.724	102.999	121.465	118.992	111.852	112.105	135.251	112.712	71.1746	73.263	84.5406	109.674	81.3663	73.2043	97.7291	101.013	71.1868	114.677	89.0746	70.7116	97.5552	101.636	113.57	105.028	101.785	108.327	80.2445	87.5545	87.4288	98.3097	104.236	100.021	84.6679	83.8354	94.5243	80.1666	89.6689	79.9563	104.467	110.784	113.011	97.4929	15.6954	0.16099	70.7116	135.251	1.91271
evm.TU.Chr8.1735	66.968	67.8029	58.4914	64.3268	68.679	60.0085	59.6943	43.1428	53.6012	66.1004	62.4311	79.5171	101.879	71.674	85.0229	91.545	99.4043	96.3372	42.9522	62.8335	36.9632	37.378	52.3677	49.6014	63.7795	72.2357	71.3231	78.3677	76.7374	84.2617	66.3739	65.2172	54.6146	54.0396	52.307	57.9035	89.4105	72.2757	81.9548	64.7721	70.0165	74.3969	67.3502	15.6955	0.233042	36.9632	101.879	2.75624
evm.TU.Chr13.2213	70.1593	80.535	75.0415	73.3429	70.9191	77.7634	88.502	100.571	79.9566	60.1796	59.4034	57.0153	58.178	81.3857	82.9024	51.8443	56.1082	42.0804	105.294	66.2906	51.0189	58.9043	65.9858	57.3758	75.6693	77.9876	73.6465	49.6443	57.5994	51.2749	68.8117	79.7402	72.1036	73.1833	75.8591	80.7461	56.6684	71.8248	60.8622	93.5623	102.252	107.947	71.4319	15.7115	0.21995	42.0804	107.947	2.56525
evm.TU.Chr6.1769	76.0622	80.6847	95.3641	91.194	105.498	95.7329	92.1309	93.6777	94.7712	108.983	105.304	85.231	116.231	96.6497	120.397	70.4481	71.5565	86.4923	70.7107	67.6712	88.3694	70.211	64.9055	67.0056	68.7137	77.5188	78.1299	73.9132	80.6659	73.5329	82.736	83.1928	82.262	105.161	125.26	108.313	81.9923	84.8248	74.8478	102.053	98.6301	108.3	88.2221	15.7213	0.178201	64.9055	125.26	1.92988
evm.TU.Chr7.1640	60.9912	59.6782	71.2183	66.802	71.6202	67.6499	76.087	71.984	72.886	42.9169	41.2651	39.5801	55.4847	41.7459	49.8319	46.5493	50.0567	56.2834	76.9294	46.8742	60.808	66.7739	66.4057	55.4055	83.2394	78.6637	81.7003	91.1154	80.3197	82.4989	99.4149	93.9041	97.8397	66.8785	63.3563	68.6968	84.3702	74.4495	76.5801	83.8759	81.1222	78.2974	68.6226	15.7222	0.229111	39.5801	99.4149	2.51174
evm.TU.Chr10.780	75.1193	68.8379	70.3339	88.266	56.4174	77.3455	57.6476	98.6895	60.5659	71.6339	76.5735	67.1113	69.9598	65.2213	68.4769	45.9553	46.5356	33.304	91.4906	75.838	99.9167	119.801	106.352	83.4398	74.0178	71.1231	75.5407	84.1471	75.8834	76.7251	68.5439	60.1465	70.5551	68.0422	65.5628	58.4177	75.1601	74.3584	65.5056	84.2597	81.5757	75.0587	73.3204	15.7289	0.214523	33.304	119.801	3.5972
evm.TU.Chr2.1699	49.735	58.4682	56.2402	50.8693	54.6189	48.898	78.3761	81.0403	82.0634	31.2966	34.473	33.0844	31.4461	45.2707	49.1971	59.8839	62.3965	54.4008	92.3403	63.9469	77.4439	72.592	86.8855	64.5952	71.4878	65.849	69.0833	46.3182	50.5834	45.3668	82.6893	84.6579	84.3072	53.7514	56.7412	57.5375	46.9106	50.016	44.8722	56.664	57.9301	60.2088	59.6318	15.8473	0.265752	31.2966	92.3403	2.95049
evm.TU.Chr20.252	64.8718	61.3613	68.8277	66.9867	54.6259	60.4871	54.3161	52.1162	56.5366	93.7529	87.5086	92.1922	100.287	77.461	68.9241	73.4064	61.2919	64.6037	45.9033	58.5541	38.5612	60.0262	61.0056	57.8194	40.7107	41.4774	40.0069	64.1087	60.9219	64.6462	48.7963	44.8176	44.2793	37.4426	35.8677	39.5707	49.5414	44.422	48.9418	48.5993	42.8699	43.5535	57.6667	15.8515	0.274882	35.8677	100.287	2.79603
evm.TU.Chr23.2187	59.1181	59.5203	55.9332	56.1416	55.8413	55.3141	57.8535	52.473	56.253	36.6089	46.7338	39.8418	49.4433	30.8201	40.4537	40.8272	38.6352	41.6497	72.6531	63.5991	73.8221	94.3239	77.8724	60.171	47.7299	52.0437	48.4426	52.3951	46.6056	47.8985	62.0233	63.5182	62.2472	88.1924	89.5114	84.7415	73.6965	74.7661	69.7113	81.5759	82.2883	74.1253	59.9385	15.8776	0.264898	30.8201	94.3239	3.06046
evm.TU.Chr22.1374	66.6744	77.7483	74.6149	71.4049	64.377	66.6457	73.1327	76.5556	70.5604	98.5716	118.413	94.5536	97.1498	82.203	68.8996	61.0236	65.0581	62.0276	95.0188	61.942	66.7442	68.0524	74.7781	67.0452	62.5611	62.0547	62.2636	35.647	38.8463	40.899	47.2747	50.6615	54.459	68.2379	71.9847	71.5856	63.0248	58.9002	57.9206	77.222	69.8403	73.621	68.8142	15.917	0.231303	35.647	118.413	3.32181
evm.TU.Chr9.1641	52.2834	49.7481	59.3394	67.8744	50.1221	59.309	45.6631	95.8893	55.7671	85.8061	74.9898	64.3265	100.506	104.907	115.19	65.3897	63.5585	51.5995	69.4231	66.0436	50.7591	57.8154	51.65	54.686	63.2417	53.2186	62.4092	56.224	55.3397	59.7366	74.6546	62.3923	69.7993	46.7431	52.6069	41.162	55.2158	59.756	58.2345	63.2789	60.0342	64.2175	63.5931	15.917	0.250295	41.162	115.19	2.79844
evm.TU.Chr17.2107	78.0187	79.2622	73.8764	61.8391	74.4747	66.2368	68.4634	54.9631	57.6854	66.4492	70.4119	64.3265	73.2333	149.924	75.4988	56.2441	75.3859	56.7797	70.1526	47.9565	47.7424	64.8246	75.7635	62.0123	65.9455	63.3809	64.506	56.6744	63.5316	55.3478	50.4568	51.8604	48.7581	74.6144	72.966	67.1011	68.0629	68.7181	69.265	64.9502	52.4135	50.0688	66.194	15.9821	0.241443	47.7424	149.924	3.14027
evm.TU.Chr8.433	83.6286	86.3865	82.7288	79.1246	78.9328	88.0486	70.8501	86.6138	80.0252	67.7755	62.1836	61.1543	89.6285	114.201	95.3074	48.2467	57.0493	52.6159	43.1804	42.5842	43.3932	85.6696	94.1621	82.6695	84.0276	72.8262	78.8711	73.6735	64.1471	68.9872	63.4366	63.4275	66.6066	78.2538	81.3171	74.4453	55.0086	64.4583	60.2331	58.7924	51.7984	51.0882	71.1323	15.9843	0.224713	42.5842	114.201	2.68177
evm.TU.Chr22.1320	54.2573	58.0087	54.4874	73.743	63.7339	66.7492	62.046	53.1397	55.0842	67.8843	68.9927	81.2185	54.9326	43.3243	40.999	60.5796	62.2213	81.0334	70.9928	72.3166	90.4932	71.0186	72.278	77.9111	68.5135	78.5892	73.5389	66.6228	71.7736	71.2836	91.4743	88.9907	90.5245	83.8036	88.5364	89.1141	90.8683	72.611	75.7982	103.427	108.05	111.647	73.3955	15.9892	0.21785	40.999	111.647	2.72316
evm.TU.Chr7.1753	55.0424	55.3239	54.3133	67.5875	60.3671	67.5334	47.8712	52.2181	46.897	73.9499	71.7027	76.5087	91.2174	98.4849	90.1926	33.7041	42.6154	30.924	32.3605	32.5323	34.2249	58.1653	49.1761	61.9561	46.3532	42.609	45.6848	57.8001	52.9612	51.2801	44.3771	40.8955	40.8005	64.4777	65.6276	68.3808	70.1098	58.7519	60.0632	72.8252	66.2877	61.4561	57.0383	16.0451	0.281304	30.924	98.4849	3.18474
evm.TU.Chr3.1713	51.7956	45.2949	47.6616	47.8554	41.6059	49.0582	53.4366	50.6528	49.9642	49.8833	50.7991	44.4716	48.3082	44.1354	50.2627	33.3148	35.9114	31.6577	51.1552	63.7995	96.2828	103.178	87.5077	95.391	53.4519	55.0526	52.2724	56.9045	56.2711	53.9545	60.2794	60.3485	62.969	65.8267	68.4788	61.9071	66.0392	66.849	68.2802	76.2142	79.0641	71.1974	58.5415	16.1412	0.275722	31.6577	103.178	3.25918
evm.TU.Chr3.2021	80.7074	72.4202	81.7563	81.5919	82.6312	82.2931	80.8267	97.5061	87.0266	76.831	71.6855	61.3366	100.549	94.517	116.91	73.9603	86.5361	85.0212	91.2353	71.4974	123.792	79.9258	70.2842	78.4159	72.3739	62.2902	74.4821	77.8286	73.6956	75.6079	75.5423	78.3822	76.6271	45.3471	45.7289	44.9331	57.2989	60.1565	58.7776	73.4747	61.094	66.2756	76.4089	16.1425	0.211265	44.9331	123.792	2.75503
evm.TU.Chr22.237	47.8243	48.0859	41.8436	48.2724	47.3853	46.4641	44.9872	44.7723	46.1946	57.3011	60.3651	58.6914	89.5647	73.9698	73.4797	39.9842	40.1919	38.3487	56.5401	61.1732	125.214	43.6334	49.5527	46.76	43.8585	42.7042	43.5191	66.0258	54.443	55.2058	41.2655	42.1043	43.7639	40.9613	37.6258	42.9591	38.5795	37.9971	36.1853	45.2701	48.7741	43.9934	50.8532	16.1496	0.317572	36.1853	125.214	3.46034
evm.TU.Chr13.2410	39.998	40.2428	43.5188	53.4189	52.7454	62.3531	52.1423	50.4886	43.362	86.9096	92.9032	84.4825	114.167	79.27	95.0978	56.434	57.9651	53.7239	55.0508	52.8458	55.4566	65.8043	64.2554	75.4256	51.8896	51.9847	53.0908	62.8397	54.4187	65.0064	67.6594	66.2368	66.6876	43.7774	47.5637	49.728	63.6218	53.9933	62.6247	47.1624	42.2066	43.4376	60.0474	16.153	0.269004	39.998	114.167	2.85431
evm.TU.Chr4.172	80.2942	78.6938	86.7929	72.0028	84.2051	68.8745	83.774	88.9112	90.863	61.1563	71.4542	51.6775	71.8062	80.2761	104.709	78.047	82.6814	63.2268	110.633	100.923	120.641	115.401	136.628	107.509	97.8713	86.3742	89.76	75.8458	79.9904	73.8491	80.5515	86.2408	81.4269	78.5284	73.9189	71.6039	78.0467	83.3864	81.6532	80.6028	79.9293	81.8789	84.5867	16.162	0.19107	51.6775	136.628	2.64386
evm.TU.Chr2.315	56.7793	51.9772	60.0655	33.0442	35.6144	32.7024	44.1207	42.1049	45.6894	84.9214	80.3296	55.8156	93.8562	83.2378	63.3999	38.5781	33.3037	35.1381	45.3794	42.004	72.846	61.6477	61.939	62.0155	39.7796	38.2091	37.1896	70.6921	61.7083	66.1759	44.0725	45.1777	45.4199	63.5769	70.0985	64.6241	55.2094	55.8649	58.0321	36.8226	31.8949	31.8105	53.1635	16.1963	0.304651	31.8105	93.8562	2.95048
evm.TU.Chr18.1350	66.3831	66.6966	69.0719	67.8593	55.5437	59.8467	75.1297	84.364	75.0331	37.6578	40.2063	37.0102	46.6277	43.8542	41.9356	53.413	52.5397	38.7785	108.324	75.3494	81.7256	75.9915	82.9072	66.2059	63.0278	63.577	63.3692	44.8956	49.3537	46.8241	54.3799	56.1705	55.6135	42.1779	42.028	42.3192	37.186	41.4443	33.6824	59.6582	59.2071	60.022	57.5569	16.2068	0.281579	33.6824	108.324	3.21603
evm.TU.Chr11.1219	53.9872	56.4799	63.2266	58.4098	48.4432	58.7037	48.043	45.4309	47.3358	76.4521	79.3244	74.6883	89.6647	64.2179	49.5136	58.54	46.5664	53.3399	61.6164	92.4085	139.2	75.5084	65.3882	71.7422	62.9155	63.0639	63.2744	64.6363	60.1609	63.5698	65.665	63.6156	64.2442	56.5227	54.0883	50.6369	65.6488	62.4196	64.934	71.6628	83.5336	79.991	65.2099	16.2392	0.24903	45.4309	139.2	3.06399
evm.TU.Chr10.1830	54.5639	55.2283	53.3239	62.6341	58.1789	59.2775	59.5327	58.1103	62.7585	43.4207	45.5999	46.6031	43.0427	41.4008	34.799	55.28	60.3453	54.0875	52.9452	45.4249	48.0493	36.5218	39.9608	43.8868	57.039	59.0913	62.0204	44.1723	50.6767	50.2064	64.7997	63.9244	61.8087	66.4119	59.3438	64.9095	63.0339	64.0664	61.0311	91.9163	111.896	115.346	57.7778	16.2847	0.281851	34.799	115.346	3.31462
evm.TU.Chr21.2148	72.0589	75.3257	74.2456	63.6242	78.4254	73.0587	78.2024	94.21	67.7441	67.9629	61.7238	69.6503	72.3869	83.2777	109.867	50.7728	61.1068	40.6873	90.376	55.8621	43.5579	54.8289	60.8167	61.1389	56.5616	54.2005	51.9253	61.2593	70.2834	54.4721	44.0241	41.9065	44.0548	92.4234	97.1325	83.1196	47.4877	59.5808	45.0598	70.8764	58.3904	63.5601	65.6483	16.3284	0.248725	40.6873	109.867	2.70027
evm.TU.Chr5.2188	59.3468	50.7756	51.281	104.409	76.663	93.9121	74.9372	85.4185	66.5641	104.189	98.3179	91.3928	113.391	90.4637	91.5685	61.5734	64.615	66.4939	76.2125	55.1342	56.485	111.053	94.6603	98.804	69.4229	59.4981	71.389	83.4489	83.7462	80.4074	77.2203	77.607	72.7633	63.0967	74.3251	65.1982	65.6168	65.5753	58.8405	70.2842	65.1843	73.0525	76.5319	16.3664	0.21385	50.7756	113.391	2.23318
evm.TU.Chr12.1207	57.08	65.7049	61.7991	73.1155	64.2431	65.6481	61.4137	64.4029	58.5018	56.1809	69.1524	72.2387	106.643	76.5692	54.328	69.3738	63.51	63.2237	51.2723	46.6241	37.1815	39.2387	42.5509	37.7744	65.7094	67.5294	68.7062	35.8262	42.8242	40.4612	60.2892	59.312	60.1094	34.79	31.1203	35.8696	47.9356	41.7264	46.4874	81.1683	88.0629	86.4644	58.3848	16.4563	0.281859	31.1203	106.643	3.42679
evm.TU.Chr21.1553	59.9823	65.8391	67.0045	66.6575	73.196	74.1815	92.8851	108.112	81.4528	48.5504	46.2001	44.1241	52.9913	70.2044	62.2477	46.4893	59.3983	39.1876	91.412	72.728	60.0515	68.0536	81.6802	71.7159	86.16	83.563	82.601	61.7098	77.3048	69.8659	77.3071	84.0735	81.6596	72.6534	63.432	74.6081	66.0566	86.7875	59.8812	102.118	98.8751	106.636	72.3723	16.5255	0.22834	39.1876	108.112	2.75884
evm.TU.Chr14.587	116.039	113.516	117.195	110.809	109.862	109.812	105.133	98.2465	105.448	149.218	161.405	149.59	124.553	108.351	100.023	79.3649	79.9031	87.7868	112.826	92.7145	116.625	121.053	116.822	126.767	121.442	125.656	125.767	115.548	111.982	115.339	123.682	121.576	120.26	134.626	138.968	133.912	125.876	118.053	120.346	126.135	126.644	118.016	117.545	16.565	0.140925	79.3649	161.405	2.0337
evm.TU.Chr7.1791	49.418	46.6023	51.3613	45.6629	39.1965	46.2987	41.5458	38.125	42.9865	70.5685	72.611	81.8202	94.4613	66.112	57.8145	50.5014	44.5599	57.2114	43.1943	37.6709	51.4839	103.429	107.41	76.4432	48.3292	47.233	44.8933	56.15	47.4766	47.7422	42.1229	43.5814	44.682	62.144	68.9054	64.8034	56.2513	54.485	51.9525	54.0993	54.8017	53.6135	56.1847	16.5662	0.294852	37.6709	107.41	2.85127
evm.TU.Chr10.1471	69.2145	84.937	98.8858	71.5504	86.1231	70.2041	80.1294	81.5575	72.3195	31.2343	30.789	31.0485	30.4878	67.5924	70.3004	56.547	67.6242	51.5642	45.708	55.7335	48.63	41.9186	59.5096	40.2949	56.811	52.5542	51.4857	49.9532	45.8679	52.7673	40.1317	40.9785	40.1094	63.9147	71.2299	68.1193	39.4735	44.7393	46.9179	55.2233	48.8882	49.6728	56.2557	16.5741	0.29462	30.4878	98.8858	3.24346
evm.TU.Chr1.196	79.5365	76.446	91.9147	85.3049	77.6859	81.6071	74.8945	66.3226	80.9588	106.985	99.1819	87.9883	86.7329	63.2007	65.2423	78.0451	81.4575	101.948	123.447	110.938	155.531	100.712	101.544	91.1762	83.0542	84.0499	86.4998	90.0433	88.6662	96.7878	102.415	105.431	103.782	74.4791	79.5725	79.566	81.8499	76.6397	78.4148	87.0195	99.1721	95.1065	89.556	16.5751	0.185081	63.2007	155.531	2.46091
evm.TU.Chr5.716	40.9731	43.1084	44.2353	41.4154	42.7046	43.0866	41.7574	36.5133	41.8693	47.721	47.0894	39.0858	65.4842	76.5705	57.7412	33.8761	32.27	33.8331	41.0533	45.5159	66.0002	97.3521	82.2507	108.752	38.754	36.4243	34.166	58.5551	50.6028	44.325	33.3216	36.8144	30.9442	41.5288	42.8883	41.1607	49.3146	46.1194	41.2476	53.5249	50.4151	47.9835	48.294	16.6651	0.345075	30.9442	108.752	3.51444
evm.TU.Chr14.3624	61.5982	70.0955	60.4222	58.3443	66.8787	56.7401	67.5101	64.6814	68.6343	33.281	32.3749	36.2103	32.7721	38.8386	45.4712	44.9368	47.5049	39.7213	77.6512	73.1605	75.0936	98.1527	102.264	104.624	62.6777	65.8472	66.8849	57.1099	59.5412	55.4614	77.3182	76.3509	75.027	62.9259	56.5769	67.6594	56.8452	54.8603	59.5672	63.2187	57.1907	61.5763	61.7524	16.6892	0.27026	32.3749	104.624	3.23163
evm.TU.Chr17.1502	63.169	58.7078	75.5604	59.5148	56.3933	56.0303	39.9525	57.3722	48.917	82.2805	64.4658	52.1059	79.0867	68.4957	88.7473	69.9192	78.8657	56.2677	39.7703	50.2425	34.923	96.8563	120.305	86.5052	80.3197	62.6827	66.3301	69.7361	60.0042	67.1889	45.7343	48.036	45.3922	51.1731	49.1182	41.9782	63.3968	60.4061	63.5736	60.798	53.1976	52.2506	62.5184	16.7537	0.26798	34.923	120.305	3.44487
evm.TU.Chr7.1990	51.7038	48.4922	63.1584	63.0675	44.6927	53.1362	54.3182	56.8093	60.1046	69.7332	59.8652	54.0978	83.6918	97.603	71.1958	40.3434	39.7505	36.5328	60.6844	47.6818	50.0807	112.892	95.8975	79.0133	49.8381	48.9409	46.59	49.6296	45.927	47.9621	59.934	51.3584	55.6417	81.0673	88.5174	73.1583	47.7583	60.0781	51.2372	54.9056	54.6346	53.3348	59.8824	16.7662	0.279985	36.5328	112.892	3.09017
evm.TU.Chr16.1774	43.8565	49.1245	48.912	43.4003	41.3518	47.62	35.2499	35.0922	48.2011	71.0696	85.1611	89.0103	44.854	35.6507	32.4559	80.0234	61.9823	79.5928	43.6504	52.5064	82.5917	80.0237	76.8152	66.1991	51.176	52.5385	50.9751	45.5847	43.8891	41.5481	37.1532	37.6563	38.7438	74.3323	79.5774	86.7388	60.3681	49.2855	50.8454	55.3138	61.6526	60.7762	56.0131	16.7692	0.29938	32.4559	89.0103	2.7425
evm.TU.Chr14.3982	76.3187	67.1313	65.296	57.869	58.4908	54.1127	56.1683	57.0785	56.0705	55.9383	60.8335	56.3799	57.488	47.4508	46.8644	32.1345	34.2064	35.1549	40.1192	40.3715	40.7114	110.416	109.917	103.707	51.2729	53.3379	48.9726	67.4563	58.1299	59.4667	68.017	60.7239	64.6589	51.8683	53.0912	56.3796	59.3494	56.7778	58.531	50.07	58.3357	50.2975	58.2611	16.7797	0.288009	32.1345	110.416	3.43606
evm.TU.Chr21.2174	53.7079	66.2124	65.8939	44.7531	60.2592	50.3912	42.1258	46.2559	50.2815	37.4082	39.1819	40.1433	78.8666	87.6522	86.4434	85.4063	97.2374	78.3158	54.2319	61.9965	82.6786	68.8065	69.3243	59.8535	51.7532	52.7059	53.4017	31.7472	32.4978	33.0979	42.1155	44.3839	36.9193	43.5054	41.6317	54.2966	48.5464	41.7658	50.4704	67.0065	60.2309	68.8949	56.2476	16.7878	0.298463	31.7472	97.2374	3.06287
evm.TU.Chr22.2094	77.7179	78.8212	82.358	78.8163	82.9232	80.4979	83.3999	70.2022	81.9063	67.1999	67.4005	62.612	54.113	52.7665	55.1951	71.0956	70.0354	83.4321	89.3119	73.1622	96.7977	135.624	124.929	129.653	68.9632	69.4677	72.4769	81.8451	81.8043	85.8487	76.6257	83.0631	81.5228	79.0448	83.0611	86.8923	80.3939	80.3493	76.4333	77.58	91.4413	87.3433	80.8126	16.789	0.207752	52.7665	135.624	2.57027
evm.TU.Chr11.365	60.3216	63.6289	65.6496	53.1529	51.1261	56.505	58.221	78.0196	54.8754	42.3892	34.7434	31.6302	44.5063	116.229	81.613	36.4987	42.4814	31.7645	56.741	38.0405	36.1319	76.472	78.6585	77.7429	48.3301	44.8299	44.4655	48.3177	49.1815	46.8567	34.4081	36.492	39.1839	57.5151	67.9912	58.1412	47.2815	66.0598	50.7108	60.0327	61.6559	61.5916	54.5283	16.8154	0.308379	31.6302	116.229	3.67461
evm.TU.Chr5.486	82.1882	74.7409	69.4728	86.809	78.4572	90.2142	66.427	56.9122	59.8728	88.5193	86.7794	134.432	86.0919	72.3712	85.8963	83.3322	92.8433	114.474	61.5518	97.4459	58.704	74.4465	78.6324	84.1279	62.7568	79.1616	70.321	83.9022	80.5858	94.2322	53.4267	52.8552	51.6835	61.8818	60.2809	65.7599	102.64	75.5252	92.0859	83.4547	79.2796	88.4744	78.6441	16.8226	0.213908	51.6835	134.432	2.60107
evm.TU.Chr8.472	46.0798	45.1767	52.905	47.8488	46.7338	49.6776	40.8942	38.597	41.1931	51.3536	54.1395	53.1548	90.5088	123.067	97.804	39.5778	50.6719	45.6432	43.2091	40.4979	35.4488	69.9514	65.8085	58.8332	50.3463	42.6529	44.2368	42.8668	34.2328	41.6937	45.3744	44.7296	42.0573	58.4095	62.208	59.2643	55.0955	59.7657	63.5733	50.407	51.8415	53.2849	53.1147	16.8459	0.317162	34.2328	123.067	3.59501
evm.TU.Chr13.2027	85.3417	94.7812	97.4771	59.0321	66.124	57.0963	74.4563	71.1112	94.7992	49.1072	51.8951	52.0084	45.7402	45.6455	53.9381	33.2347	36.4575	32.4528	58.8575	50.315	34.2617	42.7274	49.381	43.683	68.5809	66.0376	66.3078	52.7467	53.0854	47.7701	51.5633	47.3843	53.302	32.0159	30.684	35.6518	45.6989	46.8936	46.1127	42.8047	43.4759	41.8367	53.6161	16.8726	0.314693	30.684	97.4771	3.17681
evm.TU.Chr11.804	50.8132	50.6788	59.8895	53.4514	60.7074	58.9176	43.6781	48.7796	42.7137	54.2666	51.4078	41.9186	52.3161	95.637	89.0728	53.3898	54.6587	57.8183	64.0047	68.0295	132.151	71.5309	76.7036	71.2547	57.5661	48.5601	50.782	62.9041	55.548	60.2415	47.6244	44.4967	48.4944	41.4178	40.3823	41.1049	48.2977	53.4605	58.9668	48.4234	47.0753	43.8047	57.2128	16.8912	0.295234	40.3823	132.151	3.27249
evm.TU.Chr10.1643	54.9692	48.0532	49.2112	77.577	60.6088	79.8426	60.5931	56.6968	50.7855	38.6223	45.6061	50.3935	50.761	35.206	30.6944	38.4149	37.275	36.2703	75.1009	52.9306	58.3121	68.1475	54.249	83.7282	63.6031	66.2386	68.1567	53.7747	56.6502	57.2077	62.5322	67.1336	69.1969	78.7042	82.4883	82.7289	75.3986	74.7589	66.7741	87.9892	103.926	93.2672	62.0138	16.9131	0.272732	30.6944	103.926	3.38582
evm.TU.Chr2.410	70.9089	76.1939	72.7368	87.4486	63.5374	76.5676	70.4004	70.1396	67.3409	52.7955	48.5126	60.8368	40.434	30.2273	36.9467	40.5004	43.4682	38.6036	42.6411	44.576	34.1528	64.6385	57.5493	57.3015	75.0662	77.8286	80.6496	79.8381	74.9725	79.0439	69.1117	69.4772	78.7767	65.6206	65.5323	64.2186	72.0632	74.8303	66.6284	83.7119	105.955	91.206	64.8331	16.9798	0.2619	30.2273	105.955	3.50529
evm.TU.Chr21.3570	52.8125	52.391	49.9829	73.0602	58.2642	69.2159	66.7026	69.0819	71.622	59.3857	74.8628	59.5862	54.2771	53.3878	44.5266	54.5982	52.6596	70.3318	111.066	83.6919	111.972	55.2723	59.8237	51.8836	62.0044	66.2925	73.1365	76.6723	80.6425	82.722	74.6144	72.8274	73.9861	43.1849	39.7953	35.2035	55.8103	50.7976	53.0577	74.6624	88.8473	95.8271	65.7272	16.9907	0.258504	35.2035	111.972	3.1807
evm.TU.Chr10.696	58.4944	59.9132	61.2651	83.6265	92.9312	84.8325	53.5991	56.3176	58.4236	81.9547	91.4344	64.8338	100.915	75.8746	66.7913	35.6041	40.1339	33.8306	48.0614	44.7839	42.3551	65.8701	59.619	68.5516	57.4435	54.5773	53.7716	40.5143	37.1828	33.1579	43.8575	50.0706	46.2665	54.0902	51.7806	61.5177	68.7603	51.725	63.267	85.6741	75.7655	73.9006	60.3176	17.0039	0.281906	33.1579	100.915	3.04347
evm.TU.Chr2.366	73.4835	77.1877	83.9296	69.1804	68.6621	78.2119	97.6664	114.243	100.728	39.7173	46.14	36.0384	52.1289	50.1106	57.8892	58.402	56.4304	43.1476	95.1893	71.075	72.2317	68.789	76.2396	71.2443	67.7962	65.731	70.0362	57.8357	73.7868	66.7385	63.1772	66.5108	77.7819	58.9108	54.1714	47.8907	46.0111	48.31	41.5839	52.8969	53.6374	59.9755	65.0202	17.0141	0.261675	36.0384	114.243	3.17003
evm.TU.Chr6.1340	46.0231	45.2904	51.4936	59.3684	48.5005	62.8957	51.6444	54.8614	54.9217	86.1099	94.3637	76.0897	118.384	87.229	70.2567	38.0465	30.3306	42.6881	40.7166	44.103	41.9586	80.8994	76.0241	63.393	51.6577	52.4624	53.2466	44.9814	44.6263	41.6043	53.4009	50.6564	55.2853	50.802	51.2678	48.8124	49.1447	43.3038	46.7705	57.5862	60.3366	56.7341	56.6255	17.0811	0.301651	30.3306	118.384	3.90313
evm.TU.Chr16.1684	60.3875	55.2608	52.893	76.4951	66.2301	75.2021	74.156	63.9675	56.3329	77.6067	84.8896	71.0668	95.5592	115.319	106.691	33.5444	39.2742	40.6616	59.5752	54.4266	79.0445	93.8199	77.0972	102.016	64.6061	60.641	60.7432	57.1514	53.4553	49.7107	69.4925	73.7165	75.9595	60.7645	55.4328	61.7499	60.0462	62.5976	62.9231	68.3718	69.5661	62.54	67.6425	17.0843	0.252568	33.5444	115.319	3.4378
evm.TU.Chr3.178	59.977	64.3086	59.4084	70.0601	56.0172	72.4705	70.8613	70.6872	70.3893	63.398	70.3043	63.5757	43.3286	31.4774	34.4009	64.9082	57.5463	63.4278	113.849	75.8954	115.854	74.8369	80.834	70.0338	57.6048	56.37	56.4111	47.1776	48.6053	51.3303	55.9466	55.5858	59.9278	36.8615	36.439	40.4287	49.9421	47.1299	44.5252	56.0244	61.6856	59.7212	60.4659	17.111	0.282985	31.4774	115.854	3.68054
evm.TU.Chr19.256	81.9778	91.245	90.6783	85.0302	94.979	87.7908	95.4993	81.5519	86.5871	52.7566	57.3832	65.0327	64.3695	58.3087	68.7639	59.2991	68.2375	54.9758	59.5599	58.6391	77.7354	103.338	113.704	97.2679	87.2941	75.1546	80.5167	80.2959	78.6457	72.8686	90.2275	92.2069	87.3853	73.9696	64.285	78.1053	96.9265	91.7877	89.8388	111.907	121.483	112.099	81.8978	17.1619	0.209553	52.7566	121.483	2.30272
evm.TU.Chr5.1159	56.2416	58.3522	66.4583	60.632	66.8213	56.9762	70.265	71.3884	59.5203	48.2492	38.7361	39.9994	69.5845	97.5457	82.8429	47.8773	43.5431	36.6035	50.7404	38.3551	33.2248	45.9931	44.3483	43.6977	84.175	73.2382	85.5171	65.6058	71.1466	66.0055	75.0587	82.7858	75.0196	33.1931	34.8959	32.4745	38.5267	37.5707	40.8535	44.3262	45.9953	49.5405	56.2839	17.313	0.307601	32.4745	97.5457	3.00376
evm.TU.Chr1.829	90.7707	98.5773	93.0894	120.128	93.369	116.645	96.3403	88.9608	92.0051	119.55	117.18	137.142	103.616	74.6961	84.4083	76.7489	80.6132	89.8007	95.6662	96.2863	88.3831	134.62	142.852	151.055	95.4818	105.233	102.42	83.4827	84.8984	85.8712	108.182	97.9252	111.087	99.7335	108.212	99.3024	95.4521	85.4673	87.8714	107.558	105.721	105.232	101.229	17.315	0.171047	74.6961	151.055	2.02226
evm.TU.Chr12.1706	87.4676	64.8368	70.4519	60.2004	65.5679	64.1631	85.3337	88.7012	93.3846	58.7645	56.4283	51.8617	49.565	32.6971	34.0687	56.2778	54.3311	45.9237	85.8268	46.8875	54.3136	100.878	108.068	93.4415	68.5293	66.4939	69.3829	73.8443	71.3121	75.2236	97.0684	90.6077	90.0526	68.9049	72.9271	69.9527	68.1796	66.0241	59.8557	68.3378	59.27	59.6391	69.1678	17.3173	0.250366	32.6971	108.068	3.30513
evm.TU.Chr22.1087	73.8623	75.1564	66.6037	66.4662	72.8508	69.8605	71.8972	56.9192	71.0618	68.517	72.6445	69.9178	53.1202	47.4216	52.0528	55.684	51.9768	65.2903	66.8977	49.1247	53.3955	122.503	117.206	112.352	75.1087	74.2788	78.1198	52.2766	51.8553	58.4496	86.2631	79.5782	79.4169	92.1006	91.0425	91.8595	70.5702	66.1402	64.9236	63.316	67.0467	58.9301	71.049	17.348	0.24417	47.4216	122.503	2.58328
evm.TU.Chr9.1618	89.1817	88.7802	90.0006	69.9719	70.6687	72.5414	64.8491	70.2174	79.2001	109.895	113.391	116.709	125.634	110.658	116.795	94.9601	121.017	100.187	80.0056	101.24	117.18	101.891	106.365	91.767	80.7482	76.6402	75.2996	97.7332	86.3912	83.1942	83.5496	80.3232	83.955	126.738	127.968	121.258	96.3433	94.9847	100.395	92.5272	89.23	92.9247	95.0788	17.3947	0.182951	64.8491	127.968	1.97332
evm.TU.Chr8.2615	46.6871	46.4548	49.4027	48.0168	44.6791	52.7453	50.1985	61.4647	47.2595	51.7321	53.6359	44.9952	66.423	119.771	94.3262	37.92	45.8864	37.5264	91.1099	69.216	101.207	72.6974	76.9648	67.121	69.9398	56.668	55.6863	78.3636	68.2816	70.5696	47.8777	48.3086	47.9576	56.6841	67.9337	61.2139	61.7438	69.1706	63.674	78.4859	75.1266	72.355	62.5591	17.4131	0.278346	37.5264	119.771	3.19166
evm.TU.Chr1.933	61.6021	60.8865	55.3849	65.1113	53.4439	60.3881	49.9123	49.6116	49.0116	78.8232	75.2342	108.716	113.377	65.9924	58.8516	92.6097	76.4347	83.0211	46.2901	51.0238	67.6907	54.092	54.8967	57.5919	54.2139	62.9802	59.9681	54.7923	46.7556	50.6753	53.8625	48.3811	51.9059	76.2082	84.7662	71.3963	78.1457	58.5428	66.6318	96.8736	92.7011	97.6769	66.5827	17.4665	0.262327	46.2901	113.377	2.44927
evm.TU.Chr9.293	59.0336	47.2916	57.9418	63.1289	59.2576	69.7573	69.171	76.2947	69.5143	55.6482	62.614	45.2458	30.1406	43.2064	36.721	44.3483	51.5782	43.1814	61.2778	39.2793	34.2784	60.1435	71.4463	46.6379	63.2719	56.1642	61.2604	65.1529	79.1636	67.403	97.382	109.484	92.5507	35.117	33.7071	39.874	38.3771	43.7718	43.0486	51.2125	50.2163	55.5477	56.6629	17.4694	0.308304	30.1406	109.484	3.63246
evm.TU.Chr14.951	83.7123	84.1105	77.7257	72.0812	76.91	78.4475	75.3044	95.6115	75.0541	72.165	76.3108	67.3964	73.4578	130.763	105.974	42.9572	47.838	38.8287	78.3866	53.0468	36.0477	56.5799	49.5021	61.2219	65.0424	60.6708	63.4183	57.4368	59.744	56.5452	58.5537	61.209	57.4274	53.525	53.4486	58.6717	51.7678	63.6757	56.4824	55.2998	65.3764	54.0383	65.7563	17.5592	0.267035	36.0477	130.763	3.62749
evm.TU.Chr21.4027	104.065	95.4321	97.7057	134.559	113.375	127.573	102.841	94.9443	103.438	92.8163	97.2499	91.7109	93.2194	87.5579	67.0629	53.3748	58.3561	70.5297	102.294	82.3011	90.0726	108.49	102.005	95.2357	75.267	73.0596	77.364	111.85	106.126	111.743	80.0458	77.7849	76.3917	78.3204	76.7492	73.8911	75.0241	74.6232	76.3676	95.3033	108.275	103.357	90.8989	17.5887	0.193497	53.3748	134.559	2.52102
evm.TU.Chr23.2035	67.9595	61.3781	73.4781	80.98	68.9304	83.3936	69.5759	72.2183	68.7245	89.0063	107.403	88.118	106.009	74.5801	76.0683	41.9061	45.5335	44.6856	68.2827	77.256	127.518	111.077	92.3004	98.527	78.709	69.6329	77.3979	71.0825	71.0849	71.6328	73.0131	70.9427	78.2777	104.516	110.557	93.5836	79.2449	81.9565	77.5211	70.9394	77.4369	67.1868	79.0387	17.6392	0.223172	41.9061	127.518	3.04294
evm.TU.Chr12.350	87.9085	76.6414	91.2767	102.733	94.7789	104.236	90.4448	113.693	107.357	107.578	123.797	90.4021	99.5969	138.138	120.271	91.0238	110.94	93.5941	128.15	117.776	140.662	107.383	89.6854	83.4876	99.3618	88.1051	95.8251	89.8325	87.3581	92.8783	92.2828	90.4636	100.881	70.5051	61.4106	66.9247	71.872	72.6853	76.5185	93.9902	92.7313	93.4719	96.3965	17.7545	0.184182	61.4106	140.662	2.29052
evm.TU.Chr3.159	52.6577	48.5113	50.1124	69.974	64.9663	62.8875	77.6618	75.5204	64.3668	62.6222	70.3021	59.0716	42.9341	43.9625	36.0118	47.0988	50.8378	45.4562	68.3765	62.4721	79.7577	123.867	98.1543	109.601	48.2246	51.2848	49.0361	40.0349	47.3309	44.0155	52.6265	52.7061	57.6782	62.1667	58.4428	58.2757	60.8487	60.5197	57.2367	49.2128	47.1124	45.1487	59.7401	17.7589	0.29727	36.0118	123.867	3.43962
evm.TU.Chr14.404	64.0582	63.945	77.5359	55.1293	58.9032	52.3997	64.7138	63.8193	66.2689	73.0545	71.1493	59.5268	84.2684	95.6336	91.0155	70.0205	89.6406	65.8182	81.8554	93.9455	114.891	52.8679	60.9372	54.1197	46.2781	44.7008	46.4191	45.5451	52.5145	45.8721	48.5747	48.815	40.9653	50.7367	48.9567	50.476	40.8454	39.7059	47.4048	76.0718	83.9232	78.2196	63.3701	17.7838	0.280635	39.7059	114.891	2.89355
evm.TU.Chr1.438	100.666	102.011	109.434	81.7395	68.9361	72.0369	73.4898	101.229	95.8758	55.0183	54.7604	49.8383	42.8172	38.2892	51.1045	70.456	93.9965	58.0478	100.003	88.9977	81.5661	95.5154	107.892	79.1593	74.9781	62.7468	63.7026	68.8018	69.6956	69.4331	62.4875	56.3215	63.3656	66.1024	69.1662	62.3879	55.9468	69.3469	58.35	67.8334	70.8482	72.3794	72.7803	17.8542	0.245316	38.2892	109.434	2.85808
evm.TU.Chr5.2401	85.4324	78.216	73.2846	58.6115	61.7124	54.4928	62.9831	63.1234	69.8899	82.4157	79.3575	80.52	116.144	92.5904	87.4001	57.7927	60.7909	59.6236	46.9625	66.9658	88.2016	65.6453	57.0037	59.8784	59.6738	58.3165	57.3461	60.8058	55.5685	54.9988	55.6578	57.9035	55.4541	112.573	119.065	91.8852	55.0229	53.9754	56.5297	60.582	57.3173	48.092	68.5668	17.9014	0.26108	46.9625	119.065	2.53533
evm.TU.Chr17.83	48.8946	39.9359	43.7199	49.4231	42.0712	42.7061	49.1688	49.8595	40.087	60.265	59.0023	53.0619	38.7492	72.4577	78.2423	97.6224	111.936	83.1116	71.6793	87.022	74.0547	30.0124	33.8371	33.3363	60.7621	48.6574	56.0872	43.1427	44.2896	46.5203	39.5173	42.8673	42.0934	43.2529	43.2346	44.0024	41.5695	46.7952	37.009	47.6812	42.8077	45.5921	52.5271	17.9397	0.341532	30.0124	111.936	3.72967
evm.TU.Chr23.2096	68.4339	75.3693	71.0424	75.9077	78.8927	71.3787	55.4892	52.7884	59.9637	56.8997	51.3959	70.5215	101.74	83.1342	66.5235	73.7727	68.0915	63.9947	40.4991	57.1769	75.7011	42.3311	52.768	46.1535	65.1358	72.4626	71.7081	36.3883	35.4401	35.6293	42.448	37.8256	39.7875	62.5344	63.2728	71.0248	79.1756	61.4838	68.7669	103.753	95.1959	102.149	64.3846	17.9477	0.278758	35.4401	103.753	2.92757
evm.TU.Chr5.1255	70.5977	71.4692	79.1358	72.6481	68.1566	69.2721	63.8519	67.0708	70.8042	96.8996	91.0572	97.7651	136.082	111.423	100.787	98.8367	92.2009	86.9738	77.4263	61.6532	112.968	101.084	103.798	91.7522	69.2345	68.3246	69.8633	75.5741	63.2945	62.8345	53.6943	58.0917	57.7167	73.4446	74.3949	79.2998	68.9577	62.6788	63.5455	90.3058	96.5662	93.9045	80.3676	18.0488	0.224578	53.6943	136.082	2.53438
evm.TU.Chr3.1421	89.4759	80.3735	87.0897	63.5894	80.5989	79.1737	99.5805	97.6339	116.11	87.6432	78.8933	73.676	66.5794	78.4815	65.5947	96.2528	112.673	104.627	95.3333	86.2782	99.84	51.2646	55.8631	52.8573	74.1163	57.1702	63.2171	64.2092	66.84	62.3895	71.7273	75.0302	75.9924	54.3866	43.1623	50.0646	53.5557	51.5267	56.0494	68.3266	69.8707	70.4911	74.4669	18.0551	0.242458	43.1623	116.11	2.69008
evm.TU.Chr23.3124	139.454	175.316	135.586	148.806	153.208	153.852	130.415	127.644	125.341	115.298	123.343	125.568	147.152	179.903	166.337	139.782	143.833	124.427	132.95	106.665	148.781	129.203	126.924	134.463	161.487	162.437	165.151	146.233	154.035	156.653	154.04	158.776	151.715	116.132	107.244	109.478	155.208	132.068	153.844	152.59	145.516	152.192	142.12	18.0941	0.127315	106.665	179.903	1.68661
evm.TU.Chr15.1067	83.8831	82.0759	93.6892	89.9255	81.7627	100.154	100.405	126.679	100.037	58.5357	48.1711	51.1402	57.14	106.98	106.63	51.7415	65.5497	47.9502	88.3651	49.6543	69.9998	65.0265	68.8645	69.7782	70.9942	61.9715	61.2205	65.2061	65.8208	59.6165	66.4478	63.9074	60.3787	74.3378	79.7355	82.4217	59.3734	73.2362	63.2885	82.9081	61.1476	72.9849	73.5508	18.1002	0.246091	47.9502	126.679	2.64188
evm.TU.Chr6.554	49.8203	55.4058	52.1113	56.1717	49.8481	56.2482	47.2418	43.9613	42.7186	101.28	85.3689	112.046	95.1457	80.1106	52.0681	88.1691	51.3043	92.5725	88.971	77.4494	118.929	56.8753	73.1636	64.3075	51.9957	64.6446	61.5193	83.852	66.2516	85.7621	81.5274	73.7557	71.3332	75.4126	82.6799	70.7322	83.7673	66.7054	72.1572	72.6976	63.0494	59.2142	70.913	18.1318	0.255691	42.7186	118.929	2.78402
evm.TU.Chr20.472	97.3735	86.9719	92.9968	109.602	103.123	105.022	110.151	132.782	111.171	89.5339	69.3148	64.2989	102.731	138.772	122.489	67.6917	89.1418	69.143	94.0103	77.6673	55.5955	108.564	116.714	126.113	111.722	100.958	100.941	89.733	95.1797	96.8876	103.106	105.787	105.198	87.9066	74.6224	88.2106	73.8026	89.1088	81.0278	92.8604	94.793	92.4698	95.8402	18.1473	0.189349	55.5955	138.772	2.4961
evm.TU.Chr20.480	72.4037	73.2542	59.6169	76.0219	76.1938	83.3099	83.4089	93.9946	84.6365	35.745	39.4475	35.4455	38.5141	38.4045	52.3248	60.2344	74.2041	60.0641	64.7448	59.5268	40.287	89.6036	101.202	87.9355	58.4098	49.245	51.0942	44.9469	49.8176	41.929	59.2539	56.9883	56.6664	37.7698	33.8873	46.2182	41.3335	53.1399	44.1055	45.9134	46.5635	48.3296	58.2413	18.1761	0.312082	33.8873	101.202	2.98644
evm.TU.Chr3.494	72.7199	69.9207	80.7348	78.0805	70.106	73.3705	83.3045	111.524	80.2204	64.4254	65.1178	57.7224	94.1548	120.609	127.898	50.5129	57.9643	44.5057	84.9345	76.1327	74.003	89.3635	83.2052	85.8474	65.0759	51.368	56.4368	82.3173	73.5089	73.3827	65.4146	64.6599	62.0828	57.0164	60.0654	51.9696	51.5289	68.0257	56.302	62.9105	52.6282	54.3314	71.5572	18.2283	0.254738	44.5057	127.898	2.87375
evm.TU.Chr19.2709	73.1235	77.3051	81.4187	72.86	65.4928	66.0189	66.8968	99.8525	74.9064	79.4754	76.067	62.2892	82.095	113.123	110.149	47.6929	54.8479	51.5364	59.2168	57.3193	51.1443	77.4202	83.3491	78.6619	53.3125	43.1039	46.5346	63.221	62.1941	63.1801	45.7676	44.7691	48.4234	54.8314	46.6798	41.9896	43.6195	51.3024	45.3898	45.8763	41.7572	42.4581	63.016	18.2597	0.289763	41.7572	113.123	2.70907
evm.TU.Chr3.154	89.1386	93.0108	92.9117	86.8556	82.3584	82.2678	84.5598	105.973	80.9833	82.387	86.4787	93.1625	99.2631	77.8208	104.641	130.302	122.724	102.772	107.808	127.214	126.055	95.7045	104.112	95.0784	79.4466	79.8267	85.1292	84.5078	83.3479	84.7848	82.555	83.7604	76.2884	119.405	128.62	100.038	92.4397	93.5093	86.7065	132.218	136.29	137.987	98.1058	18.3036	0.18657	76.2884	137.987	1.80876
evm.TU.Chr3.183	44.1644	45.2671	42.2868	43.7464	42.3417	39.4628	39.7515	45.4807	38.4957	80.4878	73.6603	62.036	75.1333	92.7009	81.9709	61.3568	67.6724	71.5809	38.1975	57.8139	105.005	38.6786	34.8114	39.4713	36.8932	34.0489	34.774	44.234	36.6016	40.9016	35.8562	43.214	39.9256	80.4203	84.0303	73.698	50.3779	55.3566	56.227	62.3602	59.8065	56.8569	54.4561	18.3279	0.336563	34.0489	105.005	3.08395
evm.TU.Chr16.1317	84.0287	89.6931	88.8731	93.3433	91.6932	92.0247	102.133	104.838	117.294	65.0955	70.2323	65.9975	75.0034	61.0836	60.5719	58.6503	66.278	59.4072	105.326	84.4111	115.712	94.0587	89.4381	79.6205	74.2032	71.6745	75.556	47.7502	60.0564	53.5132	74.2871	79.3364	82.583	55.2481	55.025	58.8631	60.435	61.7249	56.9089	91.3297	101.408	102.692	78.0333	18.4027	0.235831	47.7502	117.294	2.4564
evm.TU.Chr14.1	50.2285	55.2654	47.162	69.9245	59.8683	62.9812	50.8148	43.9173	49.8842	65.1503	65.7774	81.3961	78.8146	40.8646	48.0659	68.9579	57.1022	61.7802	54.7634	51.843	74.4584	72.4029	71.6429	80.6647	48.7721	53.367	56.6417	46.5837	45.2918	49.2181	49.9113	53.3224	54.8213	62.0569	57.0375	64.0434	86.5408	67.0609	65.9951	107.346	118.569	121.451	63.6134	18.4215	0.289586	40.8646	121.451	2.97203
evm.TU.Chr13.1186	47.626	42.9281	52.5476	52.9553	42.4318	47.0504	42.0034	48.444	43.9951	99.0959	94.0388	65.2899	95.0444	69.976	87.1249	36.0079	43.9027	45.7563	42.6653	42.8664	34.8534	105.702	85.1729	79.498	47.2128	42.6087	45.5104	55.6276	46.7824	49.1678	52.341	48.492	50.8089	49.6685	56.4317	44.9755	43.1199	45.7644	44.366	46.9748	43.7308	37.9311	54.726	18.464	0.33739	34.8534	105.702	3.03275
evm.TU.Chr9.48	90.4462	96.1674	87.2966	108.152	99.5977	100.486	99.969	86.7732	95.2826	88.8477	101.311	99.1839	118.455	94.9471	106.458	66.6406	68.5301	70.4676	97.4044	78.977	88.9574	155.678	141.196	146.478	86.2713	85.3799	84.5761	94.327	89.2345	91.198	84.2438	91.0888	88.5404	106.147	106.892	120.955	97.6965	103.807	92.0035	108.376	120.102	108.43	98.7374	18.4659	0.18702	66.6406	155.678	2.33609
evm.TU.Chr12.757	72.9362	73.7921	89.3898	91.1097	78.7466	86.3402	75.2268	74.8134	75.1054	80.3184	81.543	73.902	97.2206	77.8393	100.546	43.9117	46.2153	37.8627	70.3547	50.7192	51.2663	54.9173	53.685	60.0472	96.9618	94.1935	93.1854	84.0701	79.5176	80.249	68.3601	70.3125	70.7782	103.536	120.938	106.203	93.2479	88.434	90.0842	97.957	101.35	89.2612	79.2011	18.472	0.233229	37.8627	120.938	3.19412
evm.TU.Chr3.1987	109.574	127.068	114.214	108.886	125.92	105.692	105.602	110.263	111.892	103.169	98.927	87.0631	124.425	111.421	127.131	88.8513	97.8705	80.3418	76.5061	69.0535	60.8314	75.774	74.877	73.6291	88.9035	89.9376	90.519	70.1535	72.003	70.0933	72.8655	75.2199	70.1183	104.766	102.864	113.971	85.4899	82.0584	86.1457	108.347	99.9718	106.858	94.2683	18.4893	0.196135	60.8314	127.131	2.0899
evm.TU.Chr4.1829	86.2258	63.7625	75.9432	58.9261	49.613	47.255	48.4779	67.6625	52.684	59.5011	64.7199	55.9663	61.5961	49.8863	66.174	34.2325	44.9551	32.3006	37.0362	39.1123	46.2216	130.819	101.42	97.3288	51.4632	49.6603	48.5055	75.8596	69.1596	70.0996	56.5578	50.2736	58.9787	62.8421	67.8471	57.889	61.7205	68.9209	68.7558	48.7411	49.6837	48.5954	60.4137	18.5025	0.306264	32.3006	130.819	4.05007
evm.TU.Chr17.1574	58.1997	54.1595	62.2562	51.2855	46.5944	48.9671	44.267	54.9005	60.7193	87.5891	84.8759	70.8021	106.702	119.573	120.329	47.3655	60.4994	50.2726	48.1417	52.0828	53.2461	84.924	72.5316	67.6905	52.9636	47.6802	48.3849	58.9407	55.1135	53.7691	55.119	54.1773	54.3521	62.9645	61.1104	51.7064	54.0339	54.5091	53.3205	49.4789	45.0175	45.0468	61.0872	18.5373	0.303456	44.267	120.329	2.71825
evm.TU.Chr8.2078	88.5721	84.3328	91.7577	69.8865	71.0143	68.1582	68.7206	94.4705	76.053	86.3328	72.7319	76.8748	94.338	126.222	117.83	52.4751	54.4918	47.5342	74.4921	82.1266	74.7239	51.6365	41.3736	41.2239	57.4064	53.6794	54.5491	62.0815	61.4314	61.4434	57.8893	55.1738	62.846	86.9467	84.8866	75.0499	51.425	64.8202	56.6469	88.7711	83.5678	85.4874	71.7018	18.6653	0.260319	41.2239	126.222	3.06187
evm.TU.Chr5.21	60.9492	53.8181	66.5267	61.2896	47.6547	63.8085	39.915	43.6562	41.3458	91.9712	90.4444	84.9909	96.4235	100.927	66.8925	62.896	35.5086	65.1535	50.5782	47.1492	41.3681	53.2962	50.9512	60.4618	54.8157	68.4163	57.698	95.5017	86.2177	89.0531	50.3009	46.1419	48.0953	84.5452	111.634	68.3567	73.8513	66.6397	71.1146	71.3065	60.9462	54.6183	65.1721	18.6816	0.286651	35.5086	111.634	3.14386
evm.TU.Chr14.3616	33.1802	31.3971	32.847	44.0554	42.0983	42.1755	38.9732	33.3538	34.7178	53.0024	63.5454	62.8672	48.4743	60.4839	51.6386	63.3893	68.8328	87.9837	67.8927	87.7206	135.884	62.4621	44.908	53.4136	43.5023	48.3762	44.6546	55.0894	57.9436	57.4927	49.5808	47.2884	46.9549	48.0112	44.8579	37.793	39.8156	37.4865	38.9453	58.8723	65.6003	62.2163	53.09	18.7042	0.352311	31.3971	135.884	4.32793
novel.896	51.5089	54.7625	56.2473	67.5486	61.7306	66.9156	68.5532	89.5492	61.167	49.3812	46.7492	42.3592	64.4691	91.1855	99.232	44.2093	47.4529	41.8504	59.9999	59.8386	49.8906	112.637	114.949	111.603	61.592	48.2308	56.8581	57.1703	50.2163	56.7868	69.7897	76.0327	78.2829	78.7115	72.411	84.0145	49.8328	61.9705	51.2481	69.7285	62.0294	67.7341	65.8674	18.8195	0.285719	41.8504	114.949	2.74667
evm.TU.Chr12.243	60.4284	55.5481	61.6113	79.4317	66.2788	86.5218	83.3468	103.314	73.2132	66.7381	75.446	66.0153	71.7102	100.52	132.651	73.7938	80.0192	60.3414	68.7964	66.4487	102.83	35.0672	39.5908	48.7202	47.7488	52.4089	45.019	73.1872	67.9211	67.929	63.7923	57.182	62.3256	51.8795	41.1301	48.3729	58.0554	51.0218	54.1818	66.6445	63.5081	71.9723	66.7301	18.8436	0.282386	35.0672	132.651	3.78278
evm.TU.Chr16.1953	48.2941	50.1685	53.3555	68.4399	53.2684	59.3506	50.968	62.589	46.0525	84.322	87.2466	82.0906	108.499	106.825	123.076	40.4101	46.6346	44.1652	56.6	57.2093	81.5898	71.9171	59.585	63.2489	53.8615	50.1188	48.6216	58.1487	51.5735	51.1828	48.2179	49.959	51.3174	39.6114	49.5757	42.5737	49.9836	49.0666	48.2039	51.56	54.7133	47.6407	59.5675	18.8947	0.317197	39.6114	123.076	3.10708
evm.TU.Chr1.390	98.302	81.4898	109.193	82.8684	73.3757	74.8118	85.0014	143.759	80.884	71.6096	80.4112	56.2524	102.491	138.482	109.201	73.1829	74.0135	51.7068	101.705	81.168	68.0738	69.5971	78.1416	67.3187	82.4545	70.6183	74.4507	83.5833	86.5006	83.7801	76.6288	74.4377	76.9014	70.0567	68.9655	58.6505	57.7675	67.7217	62.5433	72.3026	65.604	75.8264	80.0436	18.9342	0.236549	51.7068	143.759	2.78027
evm.TU.Chr3.1686	48.1798	44.0653	58.0773	55.1609	44.1713	48.5277	57.6073	80.6421	55.4579	35.6536	53.7298	43.169	43.7336	88.3828	60.2627	47.6723	36.849	33.523	63.6135	71.8182	60.5554	105.143	102.3	74.0776	80.1948	80.9442	87.9501	78.4148	95.9392	87.2344	74.1771	74.6741	76.2044	78.5204	71.957	56.0845	50.7161	57.1139	55.1239	88.1691	84.3257	88.402	66.1552	18.94	0.286296	33.523	105.143	3.13645
evm.TU.Chr3.57	73.2159	71.2047	64.8882	98.4172	84.129	94.9827	100.003	98.7731	89.7989	62.2926	71.0035	67.2646	58.2232	42.1311	48.6273	51.6076	49.3074	48.2994	112.771	75.1762	107.836	99.9559	92.802	107.606	78.0013	79.4408	81.9751	73.3317	78.0137	81.9811	110.147	103.367	108.15	77.135	77.5018	85.2045	79.7271	80.1385	72.8436	90.0271	105.096	103.5	81.8071	18.9516	0.231662	42.1311	112.771	2.67668
evm.TU.Chr22.1495	77.2978	68.6475	73.6451	83.0239	67.193	73.0758	69.6245	90.343	73.4163	97.1195	108.202	92.7719	107.418	91.6744	126.195	51.7701	60.6766	54.6221	70.0534	77.9028	57.9909	108.561	106.365	102.23	65.2838	67.579	67.303	70.508	61.407	63.2834	82.3679	74.7481	80.6955	65.8713	73.9067	60.8755	51.4031	59.3916	55.2112	50.0213	51.9625	44.5823	74.6719	19.0146	0.254642	44.5823	126.195	2.8306
evm.TU.Chr8.2777	58.6361	61.7228	50.3213	69.4869	66.3509	66.5178	66.5382	71.2227	66.7755	63.7393	80.3079	74.3288	79.4354	68.2309	84.6651	39.9182	51.9987	46.0058	86.1785	86.3797	136.523	70.9976	68.4098	74.1618	53.9386	50.3624	51.6168	49.0517	49.1046	45.7762	58.369	58.0561	65.0393	68.5524	61.473	69.948	87.7661	79.9644	71.4904	103.365	108.634	103.644	69.643	19.0362	0.27334	39.9182	136.523	3.42008
evm.TU.Chr17.2129	105.965	95.904	109.269	63.2217	73.0683	68.1064	68.1189	72.0294	69.9546	98.4156	84.7303	57.9545	75.8379	111.57	80.8263	78.9769	83.5205	83.9208	51.9623	41.3748	40.9424	89.3339	73.7628	82.4974	91.9783	76.2165	82.1433	84.2688	75.5033	80.5087	49.6968	52.5985	50.4677	100.897	104.833	89.5543	96.599	109.701	106.095	86.5135	62.4121	57.2248	79.0113	19.0904	0.241616	40.9424	111.57	2.72505
evm.TU.Chr11.853	93.1473	99.7184	102.345	115.507	104.868	110	103.766	167.794	113.654	96.2735	85.5178	91.4321	114.689	116.726	116.362	77.457	67.5055	59.5889	86.6443	70.8394	80.2158	117.619	106.916	118.953	86.2591	81.4614	91.5891	81.1723	86.5388	83.4437	87.8087	93.865	88.3772	116.625	119.89	101.437	87.7627	102.491	88.3718	113.764	117.516	114.025	99.0461	19.1036	0.192875	59.5889	167.794	2.81587
evm.TU.Chr1.2203	46.9275	47.4312	48.7991	64.9104	51.361	66.714	57.5971	57.0209	50.1986	51.4409	52.536	46.0561	62.2987	42.5356	47.8834	89.8228	79.7358	88.609	44.9949	47.5434	50.9965	97.491	94.7597	101.386	84.652	87.9681	82.8158	61.5451	56.3803	59.5917	67.941	70.5312	70.2939	93.0878	97.1095	91.2533	72.8928	71.5972	67.4288	91.6426	102.008	100.181	69.4755	19.124	0.275263	42.5356	102.008	2.39818
evm.TU.Chr18.351	108.777	101.915	117.428	99.3676	95.2988	94.7812	89.3365	91.1175	95.6773	70.4612	69.8847	53.3403	92.2739	108.838	128.284	100.376	109.715	76.0476	88.9582	70.1279	54.7494	89.6217	86.4843	79.2854	84.5363	77.359	79.2181	86.0039	81.272	77.2538	68.8236	66.1098	70.2416	52.1702	56.6141	52.0026	59.4451	69.7403	64.173	62.3852	58.4042	58.7401	80.8724	19.1541	0.236843	52.0026	128.284	2.46688
evm.TU.Chr11.1203	74.1914	62.4862	69.2042	88.463	70.3653	86.432	90.5078	106.796	84.9474	36.9521	39.107	31.1944	43.7114	63.282	59.803	42.5623	50.0076	39.4833	82.0953	71.3073	83.6196	54.8979	56.1713	54.8336	89.285	69.5469	81.5439	61.9921	71.6741	68.0514	79.4137	78.477	83.584	47.4297	41.8681	42.4999	36.4599	39.9582	34.2833	48.5288	50.0953	56.301	62.4622	19.18	0.307065	31.1944	106.796	3.42357
evm.TU.Chr14.3590	97.0028	102.003	79.2258	100.22	81.5238	86.5606	104.313	125.808	113.79	76.4344	74.2051	57.1721	60.52	71.2182	43.7921	60.1559	63.3208	56.3439	123.421	92.8253	89.8208	107.812	116.469	106.509	103.077	88.2344	88.5898	91.255	99.3124	89.0093	91.6294	85.0301	92.3814	97.9429	93.9408	93.6704	61.7545	96.5933	64.6561	102.634	104.115	108.606	89.1166	19.2007	0.215456	43.7921	125.808	2.87284
evm.TU.Chr19.1541	78.8549	92.91	79.4071	110.814	83.5091	97.4169	86.8786	119.981	93.2221	88.3762	75.1876	71.1741	95.2022	107.386	98.359	59.4969	55.3894	36.1848	101.212	64.1541	47.9452	69.8292	72.8573	70.2568	89.9569	87.0241	87.3514	75.2118	79.8335	80.7702	74.8632	68.8768	76.6623	82.4634	75.3181	84.613	80.6349	91.3493	78.8756	118.409	127.505	124.482	84.2906	19.2365	0.228216	36.1848	127.505	3.52372
evm.TU.Chr7.1337	89.0831	95.4952	92.1644	106.489	92.8608	106.12	99.6197	107.169	90.6964	80.6856	79.5945	91.9961	70.6238	72.7467	68.5231	71.5584	66.8658	60.6785	126.591	89.1655	91.1251	97.4357	89.4064	92.7971	84.8946	86.9039	86.8025	80.7074	81.4553	80.0365	83.729	87.6242	95.9408	115.425	125.697	116.268	95.3003	94.238	85.1404	129.325	144.488	143.355	93.9719	19.2549	0.2049	60.6785	144.488	2.3812
evm.TU.Chr7.112	75.1798	71.2427	66.0334	79.2594	68.4657	68.6834	46.6451	59.4343	65.0914	81.4784	98.6753	104.713	66.3459	43.6307	49.6004	60.6338	57.3276	54.5064	38.4868	48.675	92.7733	35.8776	37.3574	30.2911	80.3365	84.2257	86.9153	37.5962	38.4665	32.1045	44.2584	45.7592	43.4993	76.5866	75.8453	73.0656	69.2739	63.1048	63.0839	86.0937	81.3565	83.9644	63.4749	19.3595	0.304994	30.2911	104.713	3.45689
evm.TU.Chr4.1856	58.1592	53.1428	52.3309	49.2204	44.2705	51.2982	50.7684	51.0029	55.6299	75.8806	69.016	74.0818	34.1063	37.2525	30.4811	70.8789	68.5058	109.595	73.5051	51.8236	57.595	94.7857	100.292	85.5032	35.9516	35.04	35.8607	55.0052	49.776	51.0743	39.91	37.5241	37.099	34.9763	33.8462	40.0262	56.4952	49.9335	57.3694	35.5878	30.3056	33.9154	53.5434	19.3665	0.361697	30.3056	109.595	3.61631
evm.TU.Chr6.1367	68.9003	78.2818	77.9298	75.8261	65.8578	73.2417	70.0691	69.1714	72.1211	100.418	109.396	96.0215	102.573	114.569	81.8774	41.863	43.2913	46.5856	68.0207	59.674	52.1085	76.3646	64.6808	67.9997	76.8524	72.699	72.7184	73.8004	70.547	72.1644	71.202	66.286	76.7306	113.5	119.292	96.6224	90.8069	91.4828	88.9129	101.363	114.038	99.7946	79.6585	19.3909	0.243425	41.863	119.292	2.84957
evm.TU.Chr19.1184	82.2837	77.8501	83.8359	64.2882	75.6364	78.9874	71.2174	104.615	78.26	87.3662	89.3057	87.6025	102.421	157.596	119.672	65.3457	53.8814	53.5918	83.287	75.679	49.9753	49.4565	66.5126	51.1673	76.0117	63.0194	63.9514	70.2597	66.0359	67.26	73.7024	65.3441	66.7077	77.4323	87.4412	86.415	65.5295	86.996	79.6433	92.1728	76.9696	86.0803	77.6383	19.4511	0.250535	49.4565	157.596	3.18656
evm.TU.Chr13.2216	111.934	110.979	106.113	102.649	107.969	100.874	97.9132	116.323	102.216	102.89	83.9675	92.1187	113.737	144.124	124.001	89.3349	86.6675	80.5457	92.0553	94.7412	93.044	60.5478	56.2534	63.485	88.2554	73.8163	84.8896	86.9433	85.2651	88.5597	85.8663	83.5994	79.9313	61.3863	67.8156	62.1356	69.9728	73.6912	65.6239	67.6341	66.5757	65.6098	87.9061	19.557	0.222476	56.2534	144.124	2.56206
evm.TU.Chr23.3123	53.5914	42.1871	57.6849	52.4802	56.3452	59.2076	49.9781	46.2163	36.2324	108.019	93.0672	109.298	110.145	96.0672	84.014	47.2571	59.5709	74.7944	52.783	47.7416	48.5399	75.1681	76.7501	78.7658	51.658	53.0791	53.4368	74.0407	60.7216	75.2786	45.4844	55.0418	49.1083	37.4975	37.9099	36.5179	63.4222	59.958	64.869	60.0976	50.1482	48.492	61.7301	19.5807	0.317199	36.2324	110.145	3.03996
evm.TU.Chr5.17	80.7957	96.2587	83.8006	79.6445	82.3301	92.0645	94.0108	107.191	94.2615	54.088	49.777	49.8023	60.507	60.9951	78.9528	54.189	57.5871	43.776	98.9889	57.1656	39.0608	62.8347	77.387	77.6386	93.1265	83.6138	92.9543	56.8904	71.9308	66.2941	67.695	80.2731	76.0752	81.4893	77.1679	92.2159	72.0032	82.8268	66.9986	112.911	118.689	120.248	77.2979	19.6029	0.253602	39.0608	120.248	3.0785
evm.TU.Chr13.2641	95.3937	86.3236	94.2619	87.2724	79.2854	86.3134	70.11	72.9768	70.2977	114.449	109.838	116.349	155.129	131.626	141.728	91.7337	80.943	78.4654	77.8135	89.8271	73.8277	66.6907	71.7409	76.3497	74.6399	75.3749	71.9875	94.9961	86.7663	96.5888	72.7037	68.0381	70.9835	83.8479	95.7354	77.4006	84.7732	79.9323	88.4667	87.4674	75.0875	79.825	87.6991	19.6084	0.223587	66.6907	155.129	2.3261
evm.TU.Chr13.2873	72.0589	63.8085	61.4171	88.7962	70.4555	75.0412	51.0646	73.6848	62.4857	64.8296	72.7436	74.6454	88.9872	88.1696	122.316	54.3568	51.8397	46.7942	60.4158	58.4145	60.9376	105.662	94.9512	100.35	114.348	117.746	115.675	72.0582	67.9894	73.5589	81.5868	84.9159	91.4901	105.517	106.233	88.807	82.4479	82.1583	77.4693	96.4906	96.9502	95.0519	81.3028	19.6261	0.241395	46.7942	122.316	2.61391
evm.TU.Chr19.268	74.681	73.4422	77.1068	62.2246	67.3849	66.9012	63.9628	81.0401	83.7997	74.9024	62.038	50.2285	93.2011	93.2761	97.2816	65.0814	78.0795	61.1577	71.275	75.6856	66.8394	109.789	119.773	93.3884	61.0789	51.8778	52.6249	66.8624	67.4676	66.7533	56.5944	56.8569	52.619	42.1164	32.6825	37.6493	42.3911	50.4859	43.0786	45.0433	37.938	41.3743	65.9056	19.6764	0.298554	32.6825	119.773	3.66473
evm.TU.Chr14.298	74.4267	61.9216	66.0819	60.026	74.575	65.5964	86.2993	95.9746	78.0093	54.8385	57.5069	39.2979	69.7163	159.429	102.552	40.9809	52.4125	46.8026	57.8683	60.9323	38.0925	60.2775	71.4462	65.8157	67.7966	61.7168	62.7188	74.689	78.5737	71.1747	73.3134	80.521	74.4288	62.3298	54.0662	62.3282	47.7236	62.5414	55.7269	63.2808	67.9728	68.9457	67.3983	19.7172	0.292547	38.0925	159.429	4.18532
evm.TU.Chr11.1010	93.6224	102.478	95.944	126.005	94.1413	118.871	86.2009	81.0628	74.556	90.6598	93.8085	127.913	67.2244	35.0245	42.2982	74.3391	44.7758	108.94	69.9182	68.3472	92.5469	56.569	69.7729	78.4966	65.8272	72.3806	73.8729	80.2072	83.4657	81.193	76.1498	74.5875	66.0308	88.1551	91.5333	104.017	100.705	78.1645	86.3541	69.2264	80.6955	82.449	82.1079	19.72	0.240172	35.0245	127.913	3.6521
evm.TU.Chr6.215	100.189	122.95	116.893	121.415	113.764	110.262	118.714	111.423	131.995	89.749	95.9906	91.0833	105.666	79.5219	86.4412	75.2178	77.4186	72.9999	123.16	135.374	136.063	140.895	120.262	131.22	104.864	102.758	107.425	84.8614	92.1373	92.5099	112.605	116.37	120.557	73.5584	71.5235	69.045	85.6866	85.375	86.8253	96.8766	99.2239	100.925	102.662	19.7312	0.192196	69.045	140.895	2.04063
evm.TU.Chr21.4418	65.3479	55.8499	58.5956	51.2707	53.9358	52.3758	59.1003	62.2514	67.3243	111.952	104.648	81.4698	51.602	48.6388	40.7337	38.6291	36.2517	41.3853	89.9511	80.9394	112.033	114.818	100.769	95.1899	63.2838	56.7962	58.0087	82.2609	75.7827	78.8041	67.7194	65.4074	66.3633	62.0177	59.0433	61.6483	73.5537	63.862	73.0929	66.1805	62.4996	63.4802	68.4492	19.7588	0.288663	36.2517	114.818	3.16725
evm.TU.Chr7.1861	81.4235	80.8886	81.0212	53.929	70.4529	47.7941	50.6076	43.1509	66.4662	55.2652	49.9265	55.4665	76.8731	123.922	106.061	73.3838	71.0977	65.501	34.4935	41.079	78.292	52.8837	67.4957	51.7185	54.5666	57.3442	52.0138	36.6184	35.8689	37.4193	35.8744	35.6242	37.2621	45.0349	45.9963	38.5747	34.5858	34.4849	41.475	60.4667	55.9252	58.0518	56.5805	19.7641	0.349309	34.4849	123.922	3.59351
evm.TU.Chr14.543	76.3933	60.3117	73.1019	75.4238	63.9959	71.1898	58.9972	69.8937	50.853	85.156	73.7245	79.4119	92.2457	127.949	102.242	67.2505	68.1464	70.4101	71.4815	80.4411	81.3917	36.8332	34.9855	40.2295	78.07	84.6595	80.3911	72.1603	61.077	76.7128	69.052	60.4403	63.563	49.914	59.4918	46.4199	40.557	43.0394	42.4745	45.5357	33.5234	31.5214	65.4919	19.7648	0.30179	31.5214	127.949	4.05911
evm.TU.Chr14.3527	88.3319	78.5615	98.14	88.4836	76.1558	82.2537	72.1081	103.088	68.5228	77.4572	78.7403	56.1441	105.617	140.014	112.87	37.0717	44.2593	35.3245	69.1854	59.1561	48.1953	91.3532	85.9647	73.6966	82.1798	71.9952	79.0292	97.4048	92.6347	89.9075	67.0055	63.4488	67.4174	78.9818	72.5506	61.2405	66.1782	68.4637	57.823	75.5151	77.2751	78.9055	76.6346	19.7715	0.257997	35.3245	140.014	3.96365
evm.TU.Chr3.1670	65.6035	59.2862	75.7423	60.6406	62.9567	49.1491	97.5596	100.884	99.1256	51.807	53.3096	49.768	56.866	62.4231	73.4547	46.0196	49.8034	38.1698	77.8756	113.912	84.6705	61.7846	57.7842	55.805	70.0289	77.1718	90.6076	72.6681	100.643	81.4161	92.8732	96.8515	89.9425	111.337	100.24	84.0372	65.0471	86.4405	83.374	93.9705	88.2068	104.399	76.0394	19.8943	0.261631	38.1698	113.912	2.98435
evm.TU.Chr13.259	51.2466	56.0027	55.091	50.0019	52.1275	52.8463	46.5535	43.2798	49.7454	48.8614	45.2205	44.1529	56.7428	67.9014	50.2801	80.7104	70.6457	70.7261	63.0492	90.9953	149.96	36.3125	35.9501	34.5062	37.0051	34.2046	37.0777	39.9926	42.0549	38.3705	37.9762	37.2821	37.8752	56.1379	57.9146	49.9827	43.6424	52.6482	46.8811	42.2891	48.3881	43.9641	52.0618	19.9015	0.382267	34.2046	149.96	4.38422
evm.TU.Chr13.2463	132.974	131.383	132.507	111.327	113.278	119.645	127.789	145.469	125.675	89.8829	100.79	76.8432	127.171	181.356	164.566	97.8054	117.169	98.3608	126.706	112.634	106.829	140.531	130.69	126.493	125.48	122.173	123.676	98.2283	102.207	104.133	152.581	147.019	151.692	122.143	129.567	111.961	105.365	123.864	112.308	126.693	132.783	132.019	122.899	20.0072	0.162794	76.8432	181.356	2.36008
evm.TU.Chr16.1675	70.892	71.9349	102.459	66.285	61.3389	70.5689	87.8013	149.927	72.7372	41.8973	37.4128	38.3099	63.4138	104.136	87.5002	62.9321	70.4237	45.2391	98.055	67.4319	69.4102	69.0181	87.0458	69.0474	81.7139	66.1826	70.8847	67.5119	65.9978	68.6667	68.2426	64.8067	69.3774	94.1231	108.018	95.4393	65.2787	78.7824	65.2026	86.3161	74.7342	85.5475	74.8106	20.0869	0.268504	37.4128	149.927	4.00738
evm.TU.Chr5.1967	51.5896	52.4735	51.633	54.335	54.3732	57.2348	49.1574	40.6775	45.5445	69.7562	69.6269	62.2604	103.462	155.48	100.41	37.0067	44.9979	48.0361	50.0361	38.6464	52.7623	55.5319	50.4793	59.7869	55.3236	51.8284	49.8427	61.4382	54.8961	53.7434	47.5084	44.1042	47.1981	61.207	70.6947	72.207	57.172	62.0788	60.2109	58.6035	53.2843	53.5578	58.8142	20.0934	0.341643	37.0067	155.48	4.2014
evm.TU.Chr4.67	45.7579	46.1936	42.5928	41.1674	38.9193	39.907	41.772	41.6208	42.8983	44.771	44.7873	44.3675	50.2443	46.3884	38.3764	39.6804	32.7417	38.8736	47.2302	73.9972	163.7	46.723	48.4979	53.5301	38.2759	36.4985	38.5531	36.8273	35.676	38.1634	35.3899	35.8223	37.8513	36.4881	36.5315	34.8433	35.7269	36.6317	36.3923	39.0372	39.0464	38.8934	44.3187	20.1086	0.453726	32.7417	163.7	4.99976
evm.TU.Chr16.1642	97.2227	91.8191	91.658	95.7573	98.0231	87.681	102.811	112.65	102.263	47.9301	54.9079	47.8179	45.5126	45.3261	61.447	70.4858	76.5333	58.5347	94.9847	83.2205	81.5569	93.2925	89.5233	87.3393	91.8475	83.479	90.1293	68.3255	81.0115	77.2138	94.67	93.2649	96.9724	47.4803	41.4592	42.3999	47.6578	59.4842	55.9173	67.0116	73.7095	73.7546	76.2878	20.1151	0.263674	41.4592	112.65	2.71712
novel.620	56.5144	53.1968	62.7084	54.0338	57.0293	55.5235	67.6837	91.653	60.6544	50.2453	43.7237	43.2352	72.8685	108.324	114.169	60.5294	82.991	50.4333	56.0356	79.8384	56.9977	126.866	124.544	103.04	68.892	66.5039	66.6638	67.4061	72.6016	63.3694	75.1459	76.9676	71.7576	56.6509	53.4557	54.3538	60.3835	68.3254	64.3309	63.4207	52.2489	61.3351	68.9679	20.1894	0.292736	43.2352	126.866	2.93432
evm.TU.Chr16.2176	112.182	106.672	104.988	78.7251	91.6551	90.457	91.7949	97.5741	86.4564	60.3605	53.6694	49.5187	70.0274	104.53	99.4613	42.5448	52.0152	37.4455	64.9074	50.9885	39.9979	75.3868	78.7696	70.1553	61.8214	52.8594	54.9584	59.072	63.5576	57.953	56.8935	60.1614	57.7345	47.4679	43.2343	56.4949	53.3147	63.065	53.5604	61.7563	52.1894	56.842	67.2195	20.2043	0.300572	37.4455	112.182	2.99587
evm.TU.Chr21.4199	76.1954	58.4748	63.1634	79.9188	72.4209	72.8174	75.0997	75.8422	69.4977	45.5228	49.987	44.1174	70.6161	58.3203	87.1926	55.2061	72.0476	65.5009	89.7542	101.226	127.314	133.056	117.088	114.347	71.4829	65.0028	70.4973	86.29	84.9311	81.5014	78.5178	74.614	81.1385	74.6193	81.8479	70.0274	59.6442	66.4225	58.5067	56.5027	50.7706	51.3847	74.7245	20.2344	0.270787	44.1174	133.056	3.01594
evm.TU.Chr7.1677	81.5404	71.0923	77.6386	56.7352	48.3788	53.037	56.4218	93.6219	69.4085	88.9509	85.0886	62.5161	76.8195	94.4178	101.464	71.6107	69.2939	65.0386	96.2001	75.6725	74.7202	131.219	115.127	83.6225	59.2506	51.5827	57.0135	76.6437	66.4952	66.7315	55.5066	48.2222	58.9875	56.7526	56.2705	49.5451	40.1828	56.5834	51.0133	43.0532	45.4764	38.9191	68.5206	20.2366	0.295336	38.9191	131.219	3.3716
evm.TU.Chr13.2839	76.9548	80.5389	86.6239	89.7697	77.5912	83.7745	84.6393	146.784	91.6399	53.8317	51.0594	55.6427	82.4514	85.81	79.7782	66.16	58.51	45.8226	107.014	61.569	37.8601	101.87	130.579	97.1075	74.2955	72.3806	62.1639	66.3437	67.48	70.3806	65.7324	60.7627	72.8481	75.0277	88.3516	87.4153	59.5722	88.267	77.1721	73.3192	86.5512	74.5151	77.5229	20.3084	0.261967	37.8601	146.784	3.87701
evm.TU.Chr21.4057	121.028	122.416	122.963	141.096	116.558	135.572	105.718	100.103	106.299	102.235	116.539	106.352	116.892	71.6627	82.4231	101.034	99.5634	112.661	110.969	108.056	101.8	192.064	156.714	161.486	118.722	116.646	117.726	107.485	107.981	113.32	106.242	106.901	111.689	112.054	117.166	109.984	102.851	93.3884	93.3367	100.431	113.557	105.376	113.501	20.3425	0.179227	71.6627	192.064	2.68011
evm.TU.Chr19.2518	82.0252	89.0432	87.6537	124.502	99.2649	126.505	84.9572	99.3909	89.5776	72.6537	81.2124	71.3218	103.764	111.858	91.7704	77.995	78.926	65.4253	54.2012	51.144	40.73	64.197	73.313	61.1742	86.24	84.7955	93.5335	57.0629	62.3394	59.2516	63.5659	68.024	65.9316	60.0732	58.2447	59.8465	89.3185	77.0325	81.9133	108.642	111.392	108.25	80.4301	20.3649	0.2532	40.73	126.505	3.10595
evm.TU.Chr17.1609	96.9147	95.0489	106.112	124.734	113.05	128.796	95.9406	85.676	89.2464	63.4991	74.561	66.0592	61.2709	91.0113	75.539	47.8002	51.2121	47.872	87.8089	68.1677	83.6517	109.421	79.6032	106.918	120.392	102.155	105.676	104.241	94.8901	94.8986	84.907	95.4137	89.183	65.4346	66.7944	60.2545	72.9325	82.0302	82.5323	70.0017	69.1503	66.2293	85.1674	20.3703	0.23918	47.8002	128.796	2.69446
evm.TU.Chr14.21	58.5445	64.4635	54.4155	40.9473	56.5083	44.0024	48.8204	41.454	48.2767	88.5663	100.424	119.863	69.7128	49.4563	47.7503	58.5978	52.757	66.1328	43.4465	48.3506	97.4349	91.0115	86.6999	81.8625	36.6776	37.2098	34.5216	32.2168	34.4258	32.5967	40.8256	40.6701	43.2915	51.7018	59.4886	57.2694	48.0703	41.2579	43.7351	48.179	52.5147	51.9819	55.8603	20.3749	0.364747	32.2168	119.863	3.72051
evm.TU.Chr2.810	61.4772	75.4435	69.6455	59.7103	55.3422	59.6268	50.3313	44.0177	56.0414	56.2307	79.53	79.7272	49.7611	37.2741	30.0151	64.0348	48.4962	62.0726	41.2531	60.1879	123.26	69.8053	67.1015	71.0576	44.9721	46.0929	49.3912	36.9842	37.1517	37.2374	39.1979	42.0046	42.8932	80.9996	87.288	85.0605	63.7047	51.754	53.783	91.5695	104.272	95.0491	60.9726	20.381	0.334265	30.0151	123.26	4.1066
evm.TU.Chr13.53	100.105	106.044	99.0493	91.5049	98.9151	87.9642	104.059	108.483	99.1934	52.9937	60.5728	55.7115	57.6011	86.7209	81.7479	58.726	69.2635	64.3827	104.629	102.204	170.062	101.264	116.517	103.619	97.5422	82.8561	89.5627	72.1883	76.3704	74.0756	85.2183	94.2581	89.6283	81.2622	76.4206	92.2715	73.2269	86.5319	80.5475	95.8694	92.4917	97.9633	88.5623	20.4315	0.230701	52.9937	170.062	3.2091
evm.TU.Chr4.555	73.0163	67.2748	79.4894	77.5203	82.6354	80.0629	63.0813	78.1294	68.253	70.0956	86.2705	63.2543	79.3771	116.635	102.863	50.2747	57.7244	51.9362	102.101	106.623	172.065	102.367	91.9271	95.4915	104.426	93.9309	97.3385	85.8757	78.8285	74.0701	87.2509	92.5698	105.423	95.4415	99.5836	95.8065	73.2604	79.6268	76.9764	89.6526	88.365	82.2616	86.1704	20.4659	0.237505	50.2747	172.065	3.42251
evm.TU.Chr17.990	102.223	89.5507	99.6965	63.1012	73.9287	63.5723	75.9294	95.3115	89.2382	51.772	45.8651	38.8038	59.5954	85.3985	89.2175	46.9168	48.6089	45.5984	48.3546	59.8073	50.7245	93.4948	94.291	76.6429	47.4358	45.3722	45.8336	77.21	67.994	65.3505	51.3998	51.8417	52.6992	35.6095	34.0213	33.2379	41.5592	44.1352	45.0044	39.0171	43.4354	42.3624	60.742	20.5323	0.338024	33.2379	102.223	3.0755
evm.TU.Chr10.171	104.056	93.0357	106.649	108.368	102.741	116.615	84.2339	85.9389	71.8748	135.217	114.285	167.542	158.662	125.814	128.943	146.847	145.247	165.347	96.9196	121.474	86.1558	110.712	118.727	132.274	102.793	122.727	109.219	121.479	107.144	123.347	112.582	101.65	101.214	105.954	116.996	103.6	126.474	104.982	124.205	119.947	104.088	112.213	115.435	20.5819	0.178298	71.8748	167.542	2.33102
evm.TU.Chr16.2145	99.7335	90.4379	101.204	77.1002	85.381	69.7103	60.0776	102.835	75.8493	47.9911	36.1109	42.9937	68.2266	76.9461	89.4996	55.1534	55.766	35.6173	38.5345	32.4824	39.6747	80.7844	96.1976	69.5267	51.9004	49.3816	48.2516	53.6005	44.3648	50.4272	42.8816	36.9593	38.5924	40.7702	42.0072	37.9914	49.5701	49.3546	53.1652	46.3791	45.1673	49.2639	58.5205	20.6601	0.35304	32.4824	102.835	3.16587
evm.TU.Chr3.421	59.0644	55.8651	52.0994	70.741	53.0822	69.8591	63.9336	80.085	61.3885	64.7572	74.0932	60.7203	55.4347	66.0385	73.6092	40.9109	50.4522	40.2244	45.4882	46.383	33.4749	114.852	103.226	114.59	58.7064	49.5591	50.8371	70.0759	63.9475	63.5067	58.5486	56.5032	62.7907	105.275	97.7539	92.2765	77.9385	87.9725	74.372	92.2727	101.743	94.8894	69.27	20.7161	0.299063	33.4749	114.852	3.43099
evm.TU.Chr3.503	88.3647	79.5048	82.32	83.8441	87.6388	84.2214	84.4184	94.406	72.9191	65.3575	70.3176	61.5262	63.0854	77.919	43.9684	52.2636	52.5441	48.0487	59.9088	55.6228	86.3124	124.999	132.372	141.976	67.3816	71.9833	70.3445	57.2538	50.2996	53.5023	65.0374	66.7162	61.5096	68.4241	61.9035	62.4528	80.0762	79.0703	83.4943	83.906	67.1471	68.981	74.1272	20.7592	0.280048	43.9684	141.976	3.22903
evm.TU.Chr8.41	56.8886	66.2256	49.3958	62.3159	61.3778	72.7213	75.2659	69.5795	72.0545	37.4406	47.025	47.3948	39.317	35.9802	43.6356	81.3301	103.185	65.1825	96.9856	104.748	132.746	74.3046	80.7468	71.7399	85.5493	82.309	76.9878	53.7261	61.0578	53.5288	71.6827	79.6219	70.8455	67.0426	64.842	87.0675	65.9717	76.7921	69.6367	99.512	112.536	96.8516	71.9797	20.7888	0.288815	35.9802	132.746	3.68942
evm.TU.Chr13.1331	129.598	110.063	117.821	76.7785	89.5942	78.1831	117.981	107.101	120.742	73.0363	85.5587	60.4555	72.6073	90.9469	71.2331	57.9203	78.8419	65.8129	132.302	89.7981	63.2404	87.1332	97.2591	71.3796	108.825	95.9331	93.7462	91.011	103.961	85.4355	79.3288	81.553	84.1699	61.294	45.7666	56.3649	77.0657	80.5035	78.4624	58.7375	65.61	65.3452	84.7262	20.7902	0.245381	45.7666	132.302	2.8908
evm.TU.Chr7.459	108.749	121.814	138.965	100.207	100.927	106.647	111.522	111.283	122.421	71.396	79.998	68.6419	78.7818	101.983	104.871	59.7984	63.1338	54.1289	119.022	91.5472	63.8872	110.54	101.979	120.282	107.255	97.636	101.185	139.933	125.927	114.925	92.5686	105.635	103.247	76.2046	70.9513	70.7072	98.6065	97.3885	94.8813	89.6367	97.0014	91.305	97.3219	20.802	0.213745	54.1289	139.933	2.58517
evm.TU.Chr5.128	85.9992	95.5246	89.6307	105.062	90.9112	107.262	112.333	139.304	104.519	67.4851	64.3611	63.3265	82.6954	110.695	98.4494	64.0739	53.9593	39.4528	94.7419	68.5244	39.117	80.7195	88.2351	84.8801	87.9113	91.0011	89.8846	72.4964	85.9784	77.4654	88.3032	96.1264	93.8493	86.8196	94.2659	89.091	79.2731	99.1004	73.0397	119.419	117.684	126.899	88.0921	20.8077	0.236204	39.117	139.304	3.56121
evm.TU.Chr12.249	65.9744	75.8222	84.429	52.2168	61.1062	47.2205	63.8857	57.3842	77.1069	39.0651	43.3719	37.7555	57.826	65.0851	59.9258	98.5352	108.313	80.5379	61.4288	52.5791	52.1825	108.297	133.442	114.323	68.3112	64.8301	68.3207	44.0026	54.5981	52.8236	63.2127	68.3645	69.6808	56.6055	59.9925	57.5572	45.8488	42.3218	52.4082	57.4739	68.0114	72.9932	65.8374	20.8171	0.31619	37.7555	133.442	3.53438
evm.TU.Chr9.177	58.2298	60.4193	68.2651	61.0541	58.1635	61.8303	62.8517	62.0687	53.5564	84.4342	70.1268	102.97	122.966	112.438	133.016	84.2332	85.6964	105.488	90.7997	104.718	109.834	88.9482	107.447	129.231	79.7136	92.0776	91.4148	102.194	96.8038	104.201	104.453	103.028	98.5668	89.27	87.2237	95.4721	96.9322	83.1181	96.2381	118.879	111.125	119.157	91.6346	20.8245	0.227256	53.5564	133.016	2.48367
evm.TU.Chr3.2091	58.0167	40.1088	49.964	45.1402	43.773	35.714	47.3611	51.0771	51.985	67.0364	86.8946	53.817	61.273	68.6201	65.1423	50.8251	68.6281	54.8837	86.7413	73.2995	51.4442	78.0117	64.9776	67.384	64.892	58.2633	63.4668	122.239	123.067	112.188	96.9308	93.0747	92.6717	64.0249	66.5381	52.1938	49.6688	60.7668	57.3944	49.6739	51.5519	48.0882	65.4479	20.8311	0.318286	35.714	123.067	3.44592
evm.TU.Chr2.1846	74.0361	75.6815	79.2186	77.7552	70.7323	69.1896	90.0271	101.123	82.1368	35.5687	37.478	35.4385	37.7202	36.1076	40.8579	65.5449	64.4358	54.7896	106.555	95.851	130.706	82.5467	91.8268	71.9788	76.7287	72.495	81.2788	55.1258	65.2095	63.7002	74.9614	75.8786	76.5332	56.5777	54.5767	61.4504	42.7911	49.0206	43.368	64.6825	75.1892	79.5121	68.4854	20.8326	0.30419	35.4385	130.706	3.68825
evm.TU.Chr4.655	74.3319	70.2698	64.9624	43.8593	56.6362	43.1764	56.4089	61.8766	68.2711	57.2433	52.0505	49.3912	59.2656	71.1161	65.7995	55.7501	71.041	60.2684	70.9006	66.4827	92.9735	111.422	113.789	89.6895	34.4966	30.6996	32.8303	50.2828	48.7431	42.4387	36.8427	36.475	36.1692	34.3198	30.8199	36.0324	33.1755	36.5807	33.8491	37.7288	36.2701	39.757	54.6306	20.8671	0.381968	30.6996	113.789	3.70653
evm.TU.Chr10.1821	98.1782	93.9207	89.3272	91.9415	86.8264	88.6637	95.2839	100.068	99.2255	48.3257	55.562	53.6393	47.4724	37.8772	44.0831	62.8409	73.9279	60.7969	135.137	107.113	96.6377	93.7409	106.273	78.4557	69.8412	66.5762	70.9583	53.913	64.6365	59.5733	67.5186	74.3996	77.8943	54.8667	53.9602	60.8273	56.6224	64.1663	57.7817	80.5431	92.2621	84.8007	75.1538	20.9406	0.278636	37.8772	135.137	3.56776
evm.TU.Chr5.2404	85.2858	85.8969	83.6531	112.149	93.7398	101.585	86.9392	104.685	79.9349	104.28	102.876	99.2189	152.722	126.175	113.671	51.2438	79.6102	64.5445	91.4354	74.0843	69.6978	75.1346	73.4547	74.8168	74.5728	71.9807	70.9367	63.2951	66.3827	64.7531	76.7748	69.018	73.2899	61.3886	67.2109	60.4981	79.1965	77.6245	72.8698	111.982	112.794	113.213	85.1099	20.9475	0.246123	51.2438	152.722	2.98031
evm.TU.Chr14.1130	50.1058	54.7221	52.0664	34.9258	51.3489	42.6917	50.7011	54.0655	49.6091	32.9607	38.2201	32.0702	42.4034	40.5476	56.0823	77.0113	80.2326	68.5563	70.2355	84.7619	159.065	41.2577	42.1595	35.1348	53.4428	35.9003	40.4797	44.1335	41.8342	42.9316	39.6014	46.3018	43.718	49.7493	49.0542	60.9717	43.6768	40.9134	47.576	39.8336	41.9042	50.1812	51.2652	21.0028	0.409689	32.0702	159.065	4.9599
evm.TU.Chr18.1194	70.3959	64.1626	55.2729	73.0662	68.6099	68.2956	89.9013	93.7228	89.8855	44.0595	51.8016	53.8485	40.1596	32.6895	44.8723	71.1902	68.622	64.8357	162.056	69.3329	64.6673	85.8823	85.7943	75.2812	73.1265	67.3273	73.8063	64.0924	63.6552	63.6156	62.4296	64.4625	65.8303	44.8313	42.3019	45.6624	42.2767	49.0508	41.0598	62.1263	66.2998	67.8554	65.4337	21.1593	0.32337	32.6895	162.056	4.95742
evm.TU.Chr8.2162	126.487	117.048	130.654	103.167	107.525	95.2401	79.9324	88.8928	108.018	106.824	127.129	115.465	92.324	80.7023	77.2919	97.796	90.9331	84.9115	62.4718	57.295	48.1556	95.0088	107.17	83.0538	99.485	107.278	110.52	122.829	127.62	132.518	98.0605	101.2	98.0001	68.4549	68.3989	66.8006	98.2528	90.0678	103.33	72.0436	69.3082	71.0526	94.9695	21.1846	0.223068	48.1556	132.518	2.75187
evm.TU.Chr2.861	45.6304	43.3057	39.6998	52.484	50.5974	49.5211	40.3936	46.6816	42.4547	59.9317	68.8595	67.6584	69.8643	54.6227	43.6672	57.4409	80.9262	59.8806	37.893	45.2624	57.5988	47.8527	49.2048	49.2913	39.322	37.4321	41.3075	31.2122	31.363	33.2603	51.2024	58.9037	54.6028	63.8656	54.6632	61.4514	73.2399	63.0173	60.3146	115.437	129.797	114.251	56.5563	21.2216	0.375229	31.2122	129.797	4.15855
evm.TU.Chr3.1499	89.4108	93.1137	84.5899	95.2376	95.9267	87.7326	62.5996	59.1178	71.9666	82.4696	93.7821	101.402	106.958	59.3402	74.6085	47.0078	55.5009	60.1463	42.122	44.1604	42.6903	45.7125	46.8813	43.2774	69.7401	65.8418	64.982	34.9975	30.8892	30.6764	36.0837	36.307	39.0798	66.1957	63.8493	64.4351	80.3687	70.7354	72.8284	85.5048	82.8071	79.0909	65.7183	21.2415	0.323221	30.6764	106.958	3.48667
evm.TU.Chr15.2466	76.2889	68.1627	80.3355	95.1841	81.0237	91.4684	75.4308	79.9574	64.569	77.5171	97.8616	71.7618	95.8296	96.0642	80.7203	36.8876	44.9879	43.9604	75.0371	89.4818	166.888	106.556	83.6973	95.4886	84.8564	78.0337	79.2918	95.4562	82.9258	87.6652	73.9639	70.3445	84.1764	118.622	123.643	102.15	78.1614	85.0289	76.7401	95.4279	95.1133	90.3718	85.1698	21.267	0.249701	36.8876	166.888	4.52424
evm.TU.Chr3.1441	124.729	103.459	108.351	141.85	112.38	135.892	120.041	133.789	134.635	145.544	171.312	141.552	132.796	96.9687	126.664	112.761	117.327	106.187	125.427	119.268	115.978	147.538	128.026	127.922	101.442	98.1858	104.799	102.426	103.534	104.474	121.48	112.628	125.124	91.0078	96.0492	85.4224	80.2673	84.2955	82.8653	83.7698	83.2543	80.3217	113.613	21.3083	0.187552	80.2673	171.312	2.13427
evm.TU.Chr11.1647	86.4544	82.6346	93.095	112.309	89.7886	93.4349	113.435	143.154	104.718	46.7536	57.0878	52.9597	51.4941	59.0081	68.0646	48.977	70.6203	49.7114	90.5464	97.4877	89.5615	67.533	70.1821	62.1558	87.7428	79.6446	92.1052	78.3586	88.3108	83.5395	90.1537	89.6651	97.1118	56.9001	52.4922	51.064	51.3784	60.2255	52.9041	72.6325	80.6243	78.6733	77.2546	21.3298	0.276097	46.7536	143.154	3.06189
evm.TU.Chr4.1224	75.1231	78.5356	55.3481	53.5025	54.2073	50.4453	70.1321	77.8621	56.1836	108.779	98.9107	118.964	87.0492	93.0894	71.5826	52.2685	52.2622	40.7747	84.2443	75.0955	75.7434	100.199	92.0608	97.8869	47.652	43.9397	44.8015	46.4142	43.2137	45.6417	48.406	50.793	51.735	66.2167	61.8661	61.5908	55.6435	59.9381	55.7707	87.8221	102.568	100.331	68.9189	21.365	0.310002	40.7747	118.964	2.9176
evm.TU.Chr12.1838	84.4909	103.882	96.8747	77.053	78.6907	65.1907	87.692	106.244	93.258	61.6347	57.9035	52.9105	55.0927	68.5064	70.359	99.7177	104.126	87.6377	128.594	72.2277	55.7119	96.9955	112.806	84.306	115.055	91.9347	103.532	63.2225	71.9844	65.2882	64.2196	66.7996	68.968	48.0173	41.5	48.5627	52.3766	64.1656	55.3091	60.9233	56.2757	60.2345	76.197	21.3661	0.280407	41.5	128.594	3.09865
evm.TU.Chr3.1242	107.444	106.273	82.2692	75.2001	64.285	74.5494	103.059	143.492	108.535	70.7756	75.2606	46.7812	69.7236	60.5009	56.4141	56.4432	64.8861	53.1388	65.9203	60.2505	54.6682	104.218	97.7213	94.0918	66.6405	57.9045	59.8244	59.6508	66.3233	58.5071	65.5506	68.1448	71.6232	107.845	104.422	104.023	54.1027	74.9658	52.4808	79.9344	88.4216	81.7873	76.6203	21.3939	0.279219	46.7812	143.492	3.0673
evm.TU.Chr4.1883	66.3023	54.1871	63.5695	69.4925	59.8558	67.6414	68.4853	62.4859	65.1798	100.107	88.5692	87.1681	124.637	143.454	106.383	57.8597	50.6291	52.0696	54.0585	71.3799	138.958	91.9599	73.9354	83.0102	70.0855	68.0723	69.5999	103.744	82.1786	87.8372	75.9297	72.4521	64.7727	81.6502	83.3286	79.5448	65.231	58.2018	63.3746	70.4972	61.5593	62.86	76.7214	21.4029	0.27897	50.6291	143.454	2.83344
evm.TU.Chr4.1590	42.3522	50.5154	50.9526	49.3635	46.1864	49.4225	50.9997	47.5941	51.9229	46.2251	54.0554	49.3503	48.761	48.2616	50.6044	33.4386	44.2004	37.2406	57.9094	78.2833	178.785	53.4178	42.8051	45.3435	52.9882	50.9022	52.2453	43.9612	47.0695	47.6926	62.8461	67.9193	67.9782	44.5878	49.4483	46.7851	49.125	45.1168	44.178	57.8144	62.6782	62.3874	53.898	21.4337	0.397671	33.4386	178.785	5.34667
evm.TU.Chr10.1262	95.0066	78.9735	74.8143	75.1905	69.4828	77.607	82.861	107.39	79.1794	63.1873	54.5982	44.5676	67.2971	109.536	74.963	38.052	39.5275	34.6922	63.1908	54.9755	32.8392	128.009	126.451	116.327	85.2245	74.0484	76.9848	70.1518	80.2942	71.3536	72.652	79.9064	74.8185	61.8755	62.1553	66.4097	63.1983	86.4342	76.5358	74.5671	68.2054	77.9502	74.083	21.5009	0.290228	32.8392	128.009	3.89805
evm.TU.Chr10.28	62.2308	65.6291	57.0097	71.9437	76.3675	76.3775	86.6682	77.6294	73.3847	98.8434	106.712	85.2877	114.183	86.5386	92.1052	67.492	82.3906	82.2079	73.1669	87.4746	98.9493	152.49	133.552	143.254	63.1496	64.5171	64.0516	85.9351	79.5752	80.9935	81.2779	82.7985	84.5427	79.4035	83.6693	85.2445	61.1865	64.2575	60.2445	64.9727	60.7088	62.2646	82.3972	21.5223	0.261202	57.0097	152.49	2.67481
evm.TU.Chr23.1986	109.144	94.2472	108.551	90.1278	65.625	82.9136	64.9874	89.2304	73.8032	82.8351	85.931	79.6364	114.083	114.149	113.982	39.3916	42.1777	33.7474	98.8134	69.9991	82.2018	99.677	90.1231	78.3676	70.2662	67.4168	63.123	75.8658	62.8288	67.9775	63.8582	62.4371	64.902	46.7335	50.6548	46.6179	52.6881	57.0863	57.3584	52.9498	54.478	52.309	73.1737	21.5723	0.29481	33.7474	114.149	3.38246
evm.TU.Chr17.1538	97.6643	93.0108	88.5773	78.112	75.4341	79.8288	93.2232	104.065	83.9584	75.4705	86.3325	51.8258	66.254	95.7302	102.277	31.9915	44.3945	43.8917	88.2861	59.2606	34.3707	129.888	109.527	114.405	71.9368	64.2221	74.8325	72.7037	73.1932	72.3942	69.6981	82.0844	74.7826	46.8302	44.5062	53.2479	56.2435	73.4888	61.3362	63.1709	64.0432	61.3095	73.9953	21.6271	0.292277	31.9915	129.888	4.06006
evm.TU.Chr14.192	52.3849	50.946	57.2741	53.3503	44.3305	56.8791	46.7677	60.7651	50.2679	69.5188	65.6369	75.5457	64.216	63.9744	65.7311	63.7921	62.5565	53.1261	70.3566	56.3627	54.3874	111.801	108.497	102.378	67.6212	63.9195	64.2163	73.2235	69.5599	71.2572	69.1844	68.3634	72.1406	115.327	124.512	98.4108	100.192	98.5216	98.6517	101.779	106.448	102.224	74.4381	21.6441	0.290766	44.3305	124.512	2.80873
evm.TU.Chr8.2197	64.5895	59.5094	67.35	61.2412	54.8165	57.9275	56.78	56.4013	63.9835	74.8965	87.2152	58.5491	127.598	115.235	96.9858	34.2632	39.3254	39.2041	68.0791	43.1144	42.2027	115.827	96.7733	99.5963	53.4939	58.2164	54.0866	85.5946	72.1566	71.6839	47.223	49.6094	48.2469	77.0075	86.9755	77.1414	57.2861	59.8825	62.2033	53.0816	57.9587	52.3869	66.8023	21.6655	0.324323	34.2632	127.598	3.72404
evm.TU.Chr7.1883	117.107	114.732	129.512	100.056	108.199	94.5135	104.213	137.668	107.586	93.1686	81.3394	76.0646	113.232	147.818	154.443	81.2436	82.5137	65.4776	101.972	115.142	82.8275	146.747	172.617	121.265	110.655	101.732	106.431	90.8799	98.92	87.8189	105.48	104.016	106.252	100.573	100.389	98.2811	88.4979	101.029	88.4156	96.3366	93.2391	97.1199	105.37	21.6721	0.205678	65.4776	172.617	2.63628
evm.TU.Chr11.29	78.3024	69.2097	75.1152	90.1854	72.6229	70.2399	83.7226	81.7581	86.0491	53.2302	71.7686	61.5769	56.2358	57.1874	81.4425	48.9718	69.803	62.3542	116.675	90.4897	153.335	112.573	90.4773	83.7174	51.0284	43.7015	49.1284	65.2964	78.1177	70.8627	62.4961	58.5228	61.1898	84.2877	88.1935	73.6307	80.1439	80.0134	74.9665	96.0666	118.36	112.008	77.7394	21.6866	0.278965	43.7015	153.335	3.5087
novel.1830	46.6038	45.2291	49.908	86.0117	59.995	77.5201	88.6091	140.82	62.8468	38.9002	38.6792	36.9707	65.136	80.4272	58.8638	42.4903	48.7549	32.2962	76.4232	62.0272	38.2173	49.1469	61.632	78.6044	70.1114	69.7114	68.3081	63.8617	87.5732	77.8318	77.4793	93.4571	87.4296	73.9628	70.5132	86.9478	60.6068	86.4644	60.7381	100.615	88.926	103.392	68.9058	21.7744	0.316002	32.2962	140.82	4.36028
evm.TU.Chr20.1697	76.832	82.012	85.2761	91.4646	78.2677	92.087	95.05	141.823	83.9152	67.7378	52.8694	53.5914	77.3729	104.685	153.908	64.8804	61.8882	39.4481	94.962	68.4001	52.3863	59.6393	66.5383	69.309	100.773	94.0743	99.4124	70.4545	82.9324	72.4694	95.3831	96.3673	96.075	66.9686	63.0591	71.4121	60.6088	79.4079	64.6601	94.9704	81.4751	93.1438	80.9046	21.8162	0.269653	39.4481	153.908	3.90153
evm.TU.Chr2.2436	78.6327	83.193	95.8646	87.051	81.1238	74.7004	66.514	92.2806	75.0226	89.6133	87.9686	89.7029	161.433	125.673	141.812	81.8989	71.2463	64.4364	92.3536	80.5438	66.668	51.8346	44.3187	44.4465	92.3696	81.0484	96.7977	69.4697	66.3039	65.0086	86.1976	81.8581	89.0365	79.3617	84.2545	83.6594	77.1314	73.0212	68.9748	100.908	99.3285	107.902	84.0706	21.8971	0.26046	44.3187	161.433	3.64255
evm.TU.Chr7.2250	124.375	123.635	138.485	107.551	154.884	115.651	153.114	177.629	138.478	125.203	122.357	100.26	108.84	178.882	137.628	117.918	133.189	106.275	118.597	130.39	165.327	146.315	129.494	142.891	121.998	110.697	118.352	115.175	122.233	105.326	149.308	146.749	132.922	117.652	116.105	94.8511	100.214	115.095	104.633	104.088	84.4444	87.081	124.864	21.9071	0.175448	84.4444	178.882	2.11834
evm.TU.Chr5.1188	86.5817	91.2658	89.6309	109.833	83.0518	98.4465	85.8695	73.3375	91.0753	78.5422	84.0648	95.5237	85.2785	57.429	58.5629	78.6062	72.0249	86.1792	120.896	113.805	170.074	131.998	138.014	128.782	89.0155	90.3061	94.1654	82.6225	84.7485	87.381	85.8652	88.8427	92.668	116.912	124.859	120.295	90.5552	76.9806	88.335	95.5577	118.338	106.381	96.2548	21.9124	0.22765	57.429	170.074	2.96147
evm.TU.Chr13.817	114.855	110.845	116.341	128.264	115.834	111.918	116.781	137.418	102.936	85.2501	93.4891	70.1656	133.902	153.695	148.768	116.854	140.339	90.9374	106.074	93.7974	113.403	91.3092	99.2625	103.169	136.018	133.918	130.725	106.307	105.385	106.798	131.375	124.435	118.083	108.097	131.281	110.469	91.4846	102.498	94.4348	161.929	164.247	162.379	117.035	21.9352	0.187424	70.1656	164.247	2.34085
evm.TU.Chr14.413	125.988	134.128	130.02	125.566	102.763	118.136	120.966	169.729	128.802	87.6622	88.3271	83.2732	91.1775	117.323	113.342	94.2128	95.4706	59.8831	162.954	107.522	78.8906	111.342	116.688	95.3677	106.693	112.161	110.515	75.7883	101.729	91.6655	100.953	105.99	113.812	111.666	108.146	98.1821	84.6967	110.717	86.3666	127.531	143.742	133.429	109.127	21.956	0.201198	59.8831	169.729	2.83433
evm.TU.Chr6.969	90.3581	69.2737	76.903	64.1811	70.0446	58.3712	89.2607	75.6587	68.1161	89.1863	94.1911	94.0419	97.1593	99.9073	153.692	38.5933	71.778	59.3477	82.2744	86.3401	85.4131	83.1368	72.984	69.234	47.6108	50.6664	49.5818	54.1934	56.3121	48.216	56.232	65.7534	57.3898	52.5806	62.1439	61.6228	64.9503	73.3914	78.0934	42.0764	32.6853	31.0828	69.6197	22.0504	0.316727	31.0828	153.692	4.94459
evm.TU.Chr7.77	66.462	57.9269	64.8605	88.5308	79.7166	91.9692	89.2701	91.2971	74.589	71.3619	71.5192	52.5576	61.553	55.0826	62.1792	37.889	54.2288	38.3212	101.437	81.5677	92.8526	144.24	138.19	109.363	76.3816	61.8052	60.8901	66.002	62.4223	69.699	83.8848	82.3128	76.0758	58.2046	50.3445	47.6965	63.7493	64.1085	60.9789	62.176	58.7766	62.6153	72.5021	22.1171	0.305054	37.889	144.24	3.80691
evm.TU.Chr19.2697	59.2328	65.6977	79.0917	48.62	68.8958	47.4309	61.2259	61.5331	57.3913	92.0126	85.0927	72.7481	75.3988	131.333	119.956	75.2835	84.8832	87.0177	49.6657	57.1381	87.8381	61.2107	55.1386	46.2775	37.011	37.6452	36.2879	66.4622	70.1344	65.6116	45.7278	47.3765	43.1565	35.1947	39.8412	42.8032	43.3134	48.9056	53.5022	42.7845	33.2286	32.7046	60.7573	22.1451	0.364484	32.7046	131.333	4.01574
evm.TU.Chr5.1468	57.5421	61.5097	63.5034	70.4564	62.528	73.8871	45.2055	56.3344	47.2589	76.1667	89.6818	61.4687	80.8205	163.503	110.354	32.2375	40.6985	39.6604	57.23	40.8278	37.3627	76.2336	72.489	73.9566	69.0665	57.2606	62.3986	85.7265	70.2087	72.618	62.2833	59.0489	60.3429	48.5589	49.0227	44.8486	60.9224	68.6525	66.058	50.2009	48.6995	43.8707	63.5882	22.1814	0.34883	32.2375	163.503	5.07182
evm.TU.Chr14.506	104.042	115.738	117.661	106.284	107.905	108.188	111.081	145.825	105.342	61.2193	62.0482	58.6921	70.4221	81.1739	109.472	61.1907	63.7048	45.0415	118.276	85.6018	89.7286	81.8255	94.2756	92.5906	113.612	110.064	114.884	81.5884	91.1751	86.7027	92.9204	96.9124	105.959	102.157	101.908	115.059	91.3626	124.383	105.477	132.07	129.22	121.816	97.9667	22.1911	0.226517	45.0415	145.825	3.23758
evm.TU.Chr10.719	60.1567	58.0699	68.7857	76.5303	49.036	67.7122	69.1797	145.084	61.0345	46.7941	42.2117	36.9444	77.8877	102.176	93.6737	66.6608	60.0059	38.6599	75.2386	98.7366	119.129	91.5452	108.168	78.4465	61.6386	57.1088	57.6005	57.8935	58.7821	59.6458	61.0778	60.8824	59.1175	63.4995	65.2275	61.1485	50.5678	59.3013	51.686	90.6659	74.536	100.915	70.0753	22.2433	0.317419	36.9444	145.084	3.92709
evm.TU.Chr15.1087	60.3297	55.8632	70.9423	49.6117	60.6112	54.6454	45.2548	46.2382	50.8001	85.7088	101.617	79.5994	134.843	108.892	100.523	56.9745	58.7646	54.8862	36.4292	40.9174	53.7223	44.6292	40.8272	36.5067	62.6464	63.2007	61.252	36.2111	37.3752	32.8197	44.0888	40.3648	42.1484	70.9761	70.193	71.0974	78.8243	65.082	72.3502	90.5032	80.7013	75.2502	62.4815	22.27	0.356426	32.8197	134.843	4.10858
evm.TU.Chr19.70	73.6403	102.99	102.114	49.9548	73.2648	52.1501	82.9777	72.3676	90.2819	44.7036	51.7491	43.4041	50.1678	67.1264	64.661	131.819	133.586	99.0938	114.41	118.098	104.732	86.2847	110.557	78.3444	89.8495	84.732	85.9065	70.0437	83.9184	75.6886	67.6175	77.7604	70.07	64.5452	62.4911	69.4462	59.8861	56.6324	59.1652	80.983	80.5225	83.3974	79.0746	22.2709	0.281644	43.4041	133.586	3.07773
evm.TU.Chr22.1899	82.0965	81.0256	71.6746	73.7861	78.5893	74.9683	74.2325	69.2948	79.2758	53.4801	68.1168	65.7365	76.3449	60.4549	75.5744	65.6494	89.7621	80.4826	91.4082	76.2201	96.9599	150.778	163.566	117.098	67.8251	62.0063	66.4641	63.1123	63.047	65.5926	64.0191	66.5173	67.0879	58.6862	55.1417	67.1576	57.0394	60.3191	53.2182	62.9638	65.9194	62.9044	74.8952	22.333	0.29819	53.2182	163.566	3.0735
evm.TU.Chr21.3063	63.5007	87.4164	62.0594	89.634	90.8127	75.9639	119.973	107.706	96.0268	95.0209	102.148	82.7283	86.7979	83.8504	71.5629	62.5135	68.8587	64.7491	80.3714	78.8114	36.3764	120.232	123.715	125.203	51.3145	54.4539	53.6228	58.5176	50.916	54.7172	47.8079	45.5907	51.2383	77.5699	77.202	86.8827	72.6572	63.8077	56.3516	88.0021	92.369	84.3821	77.2247	22.365	0.289609	36.3764	125.203	3.44188
evm.TU.Chr10.495	58.1752	63.8833	79.7365	80.0763	58.048	69.5574	59.9699	81.3656	72.0394	92.6143	93.0856	120.96	54.5982	57.5243	70.9262	42.0131	52.0792	58.6324	78.7373	65.6467	66.4261	120.397	109.316	103.721	62.7375	59.1663	64.5125	62.2331	54.258	55.2194	43.4236	39.596	48.7109	92.9506	88.2323	87.4636	84.837	78.8697	77.3077	109.444	118.99	115.718	75.0762	22.4374	0.298861	39.596	120.96	3.05485
evm.TU.Chr14.944	65.8491	52.276	60.751	57.2707	50.8685	58.0937	51.2365	52.7428	46.9412	80.8057	100.283	78.6018	100.918	89.2451	76.1158	32.2737	31.4631	36.3311	64.8142	80.7398	153.991	104.089	87.6837	105.186	53.7755	51.7667	53.8615	66.3319	60.4534	61.6684	55.473	53.9137	53.0476	78.5589	78.4472	71.7157	69.6919	75.6498	74.6585	65.9122	65.9415	56.5347	68.2374	22.5041	0.329791	31.4631	153.991	4.89432
evm.TU.Chr7.447	64.1068	67.6329	91.8035	74.519	52.352	78.6562	73.3041	144.633	62.2673	60.9319	49.2758	40.8766	82.8241	133.658	125.176	56.2278	57.1137	42.4849	82.7961	70.6522	53.2393	63.2963	81.163	80.1172	61.0327	56.9446	55.8649	68.5778	58.5758	59.2411	61.4032	64.5221	67.8076	97.8339	114.923	77.8851	63.122	79.0997	64.4849	77.4301	58.3955	60.5729	72.3054	22.574	0.312203	40.8766	144.633	3.53829
evm.TU.Chr14.3609	79.3118	78.6546	100.138	60.8478	64.7466	60.7278	64.0177	77.9776	73.8567	104.912	98.2417	89.2312	111.978	101.517	140.949	69.5144	83.3917	65.6103	59.2901	54.1264	44.4672	80.4111	73.1305	67.1357	56.0686	50.0367	52.8386	58.7317	61.6144	56.6648	55.6012	54.2511	57.4098	64.6836	68.9484	52.9277	37.9649	42.2943	40.7559	35.8964	35.691	35.5656	67.1936	22.6005	0.33635	35.5656	140.949	3.96309
evm.TU.Chr7.619	98.2807	76.8006	103.893	95.3493	62.4929	80.9264	55.5514	61.4311	63.7194	69.7172	57.1379	57.8014	88.0536	56.5037	47.3511	43.8695	39.405	37.2981	53.9876	63.136	46.771	58.0852	71.1369	73.815	103.279	100.702	101.22	125.689	113.761	122.63	70.4223	79.3323	78.5469	92.8585	104.598	94.6652	88.0772	75.415	78.1596	90.0011	99.1883	91.5471	77.9192	22.612	0.290198	37.2981	125.689	3.36984
evm.TU.Chr3.499	47.1342	44.6965	39.0218	39.4196	39.4758	37.6431	50.4629	48.9296	53.2845	66.883	76.2253	61.4934	55.675	70.0377	67.247	39.4259	59.174	63.0127	77.5676	76.0527	104.451	135.641	118.004	98.2673	41.0854	39.1575	39.3061	62.3471	65.4973	63.3672	55.2986	54.3645	60.9088	59.17	53.7823	54.0361	37.5692	42.8299	39.1854	32.651	35.1898	33.9493	58.0695	22.6142	0.389432	32.651	135.641	4.15426
evm.TU.Chr17.1610	89.8397	86.9376	92.3347	120.784	106.473	119.212	94.2666	88.3578	86.9322	80.8771	91.8933	106.124	75.6611	43.2853	54.8396	92.201	73.4007	85.7796	98.2806	100.665	108.94	158.953	173.663	138.138	102.875	102.374	104.519	91.6688	90.7294	99.5536	101.077	96.2176	100.348	85.4037	80.7647	82.3604	95.0606	79.1683	82.4951	100.121	113.8	111.633	97.3335	22.7037	0.233257	43.2853	173.663	4.01206
evm.TU.Chr18.106	94.2726	112.126	105.602	105.399	93.2686	109.355	111.687	175.156	116.77	81.504	79.1476	71.789	91.2599	123.286	94.2019	73.6947	58.4478	37.8829	116.028	74.6009	54.9272	86.642	85.8033	90.6565	101.523	99.1082	99.9931	75.3326	88.5152	81.8979	96.331	100.393	107.387	93.3176	94.1905	88.2675	81.2671	100.817	76.0573	122.081	123.47	122.438	95.1404	22.7246	0.238854	37.8829	175.156	4.62362
evm.TU.Chr11.1011	91.1735	104.327	97.0879	118.976	107.67	117.57	103.62	78.8398	72.7631	109.37	112.238	160.27	175.61	119.644	90.6891	95.8472	98.0169	131.703	101.401	115.155	131.571	83.9248	96.572	99.1988	80.069	88.4652	88.9836	99.5346	94.4657	103.566	95.7912	88.7627	88.6494	137.467	161.799	139.903	137.182	97.7029	119.624	105.276	115.209	102.433	108.527	22.8397	0.210452	72.7631	175.61	2.41344
evm.TU.Chr13.212	107.022	96.8863	95.1382	100.852	96.2131	108.411	119.447	129.165	117.168	43.7969	47.5176	42.8992	75.7859	106.305	99.9592	82.3686	100.377	68.172	86.5265	67.0689	45.0684	121.59	136.903	114.016	96.3214	87.3343	87.3891	96.0582	106.56	100.645	80.1327	81.0796	82.0201	62.9653	56.998	66.3155	72.6554	93.1076	76.069	94.9543	100.657	94.1759	89.1451	22.8601	0.256437	42.8992	136.903	3.19127
evm.TU.Chr19.539	114.684	107.619	105.674	102.332	110.371	98.1739	118.933	116.142	112.361	92.2698	109.608	78.4801	90.1188	110.587	95.2584	72.7815	90.253	84.3913	94.6676	77.7471	46.2586	136.808	140.265	119.797	86.734	78.7535	84.5456	96.2749	98.275	92.1058	74.9707	75.5085	74.6516	52.1643	47.9346	47.3456	64.6786	69.9022	68.3177	67.7196	69.5136	71.914	89.2117	22.9079	0.256782	46.2586	140.265	3.0322
evm.TU.Chr3.2062	83.9376	63.3088	72.6696	148.663	84.4339	111.915	83.7538	84.824	65.9616	61.4036	59.102	81.1552	87.3485	46.9989	51.8271	116.092	112.001	127.316	91.4293	115.065	131.836	70.967	82.3511	78.7514	81.2704	88.2224	84.4824	113.194	107.099	129.843	88.6379	87.3914	81.1627	70.3826	70.1484	60.7617	92.4026	70.8644	77.1598	93.7329	100.444	110.575	88.5925	22.9224	0.25874	46.9989	148.663	3.16313
evm.TU.Chr21.4069	90.8101	97.6884	101.743	98.7048	86.0576	102.012	69.8813	71.2299	79.3063	87.9588	99.9774	110.621	110.322	69.0756	75.7986	103.797	83.2959	95.1	55.6591	73.6936	100.241	70.8124	80.3863	73.911	78.9984	87.1373	86.784	76.3238	72.7968	89.9026	69.8884	73.2253	70.8421	89.9202	89.6863	87.8635	126.995	109.127	115.567	149.103	151.557	161.349	92.2655	22.9754	0.249015	55.6591	161.349	2.89887
evm.TU.Chr15.2454	69.9359	54.7197	72.2393	56.0425	63.4925	63.3795	75.6596	88.2419	66.2467	104.987	93.3963	70.4925	71.8658	138.109	65.3362	57.8762	53.8335	46.8349	69.3646	59.2635	53.1893	118.397	128.015	118.078	56.026	53.9577	49.7273	86.4836	82.2646	74.2997	64.5825	73.3473	63.0535	55.0039	59.2567	55.4825	49.2388	53.4512	52.5504	45.2134	42.9973	44.2968	69.5293	22.9767	0.330461	42.9973	138.109	3.21203
evm.TU.Chr12.69	132.587	134.184	144.011	109.251	128.856	113.277	124.023	128.119	150.047	82.7131	91.6175	84.067	105.049	116.568	157.82	134.195	162.719	130.553	102.152	129.545	119.299	170.014	199.289	138.676	123.639	115.259	120.508	112.078	111.496	105.451	115.804	115.382	119.225	124.323	116.425	119.855	90.7171	104.21	98.2778	101.661	104.118	105.544	121.252	23.0386	0.190005	82.7131	199.289	2.4094
evm.TU.Chr18.1557	52.0725	48.4707	43.8749	54.4075	48.8461	55.658	67.9265	91.5568	74.1324	37.9194	41.7954	34.8276	34.3734	32.318	38.7135	44.4223	42.9751	36.0299	98.5279	86.4931	73.9455	105.175	107.423	121.712	51.6921	44.8952	49.8963	37.0688	40.5654	42.606	59.7129	64.8819	60.8387	38.7722	34.8948	36.4051	34.0947	36.3777	30.0437	35.8124	39.4995	39.9655	53.61	23.1059	0.431	30.0437	121.712	4.05117
evm.TU.Chr3.1563	73.2962	72.754	66.4905	53.6191	50.8057	53.9642	60.8411	65.183	59.7458	64.3428	68.3381	47.1679	102.297	123.919	97.4898	37.9587	40.0181	33.0959	55.3334	45.1682	59.0725	96.3796	82.635	87.9682	54.7312	48.9667	49.6184	63.1273	55.7898	55.1005	40.5728	44.7531	46.2342	101.939	119.747	109.454	56.3038	66.5384	54.8499	45.7836	38.7539	37.3034	63.9869	23.1854	0.362346	33.0959	123.919	3.74424
evm.TU.Chr12.1691	58.1415	70.4156	76.8553	56.8644	57.049	56.3678	43.5666	58.8396	45.8174	72.9135	55.8028	68.3825	126.867	143.09	87.9443	88.8722	80.4654	55.5054	41.2188	31.0207	56.3269	35.2853	43.4759	30.5156	71.8229	66.5643	74.0902	35.0689	39.9754	34.2266	38.2094	40.8337	33.6998	58.3645	51.199	60.5037	62.867	55.2102	58.9391	84.7176	62.9561	74.829	60.6114	23.2072	0.382884	30.5156	143.09	4.68907
evm.TU.Chr5.2070	92.001	94.9644	93.8144	94.7461	79.1873	83.2711	84.8588	86.3633	104.21	92.0508	99.2892	54.3341	122.071	107.715	109.797	62.3118	81.6818	80.232	125.538	123.567	129.433	59.4411	57.8668	67.6487	112.546	105.308	110.653	100.611	108.136	107.358	113.146	110.578	113.469	55.2872	53.7328	49.752	57.324	59.876	59.9065	68.3991	76.1832	75.5525	88.6717	23.2397	0.262087	49.752	129.433	2.60156
evm.TU.Chr8.2317	71.4268	63.2183	68.0709	84.1402	70.8141	72.2453	60.5184	77.4677	55.0257	85.4169	90.9764	97.1855	153.656	85.9802	93.1466	110.797	99.0825	90.8583	58.5756	66.9521	84.2455	46.406	42.705	57.6696	74.4926	75.8154	76.0738	53.7771	47.7209	50.5865	54.8958	51.9275	56.1855	99.6695	107.499	99.9005	99.5456	84.5075	89.4475	121.115	103.092	104.604	79.4628	23.3398	0.29372	42.705	153.656	3.59808
evm.TU.Chr11.565	108.243	106.452	98.9466	118.946	122.302	120.817	103.562	101.389	98.7711	108.588	113.022	116.905	138.208	96.7688	89.0788	78.5105	98.2235	89.0168	75.1545	76.4055	75.9596	140.223	129.494	117.378	92.7892	88.4515	96.2791	63.4794	66.5177	65.3882	80.1623	83.3035	81.763	56.1242	56.547	57.8167	63.1289	68.4201	65.534	66.7769	65.7423	66.6317	90.6482	23.3606	0.257706	56.1242	140.223	2.49845
evm.TU.Chr7.1376	71.2303	68.8137	72.9512	88.887	83.5447	93.7195	63.4062	60.3636	63.5485	140.716	125.078	151.357	155.634	107.82	89.6659	99.2542	95.2014	127.663	67.129	75.3177	70.5119	55.5592	51.1481	65.8756	86.2109	94.4125	91.4763	81.8267	84.1005	90.7308	83.7765	77.1925	74.8857	78.7914	88.6451	78.0823	83.1564	72.7923	81.0874	91.0299	89.7243	94.1611	87.2971	23.4399	0.268508	51.1481	155.634	3.04282
evm.TU.Chr2.2506	77.9641	85.9882	77.184	59.1682	76.8112	58.0961	66.9522	63.0248	86.9661	42.6597	51.7758	59.7189	45.7997	41.4104	64.5496	77.1354	94.4729	80.8799	115.757	108.804	122.49	107.957	125.927	106.49	61.073	61.2618	64.7562	52.4637	55.8411	53.6541	55.0527	59.9425	60.6914	45.5087	45.9684	52.6357	40.6061	42.8802	42.5295	51.2854	54.4286	54.0325	67.9189	23.4425	0.345154	40.6061	125.927	3.10118
evm.TU.Chr21.1578	94.8696	89.9742	83.8012	92.5991	95.5364	111.62	122.594	131.044	119.848	97.5407	110.696	80.0117	138.201	166.39	163.332	66.1706	87.4631	77.7621	82.6498	76.3257	73.5271	83.0257	79.1801	86.8299	92.318	81.3435	93.6288	90.1159	94.6357	89.4157	80.7654	95.0277	84.6538	76.0312	64.1243	73.4293	62.1836	70.8546	69.6377	81.9848	84.1398	85.9159	92.4095	23.4564	0.253832	62.1836	166.39	2.67579
evm.TU.Chr5.1930	88.0745	75.6638	100.902	93.6691	75.5433	90.0991	100.909	179.952	85.5112	66.6415	60.961	50.2919	65.5129	122.302	84.6657	65.1252	58.3781	38.6137	102.259	76.6782	71.8209	66.7143	77.2036	62.9314	78.6734	61.9059	65.1858	86.6535	89.0964	90.0754	61.9808	57.1096	58.7396	72.5384	70.596	55.9912	52.2658	68.6359	58.8541	94.6729	83.1049	96.6288	77.6936	23.4805	0.302219	38.6137	179.952	4.66031
evm.TU.Chr23.2287	150.142	135.031	151.926	146.81	125.509	149.756	136.511	132.855	116.534	190.852	175.908	187.356	211.784	171.409	185.952	149.386	152.786	159.127	142.534	160.858	155.973	174.937	157.963	211.975	135.418	157.241	144.959	189.773	177.921	187.95	154.459	141.472	149.824	175.202	205.335	176.911	183.569	159.057	166.866	190.213	188.208	193.093	164.556	23.5294	0.142988	116.534	211.975	1.81899
evm.TU.Chr5.215	97.6089	93.9627	85.1648	118.05	116.646	108.288	104.183	103.322	89.5393	108.143	110.383	99.6906	138.439	116.349	147.143	71.0558	87.6587	66.56	69.7648	85.8428	78.746	67.1205	58.6819	69.8574	118.101	121.552	110.36	87.0053	95.3886	91.3865	113.098	106.709	103.502	103.685	110.441	111.21	127.447	124.181	133.38	146.547	152.914	144.34	104.606	23.54	0.225035	58.6819	152.914	2.6058
evm.TU.Chr20.301	97.9075	100.138	89.5876	106.167	97.0349	103.581	111.343	136.333	120.67	53.7687	61.656	54.6491	54.0117	46.5189	53.1237	73.8269	73.1142	56.1275	124.247	98.0827	152.462	103.375	101.978	95.0523	80.1991	74.3233	77.934	68.5434	74.5548	66.4705	84.5664	80.6748	89.9817	100.824	107.756	95.0851	81.4928	87.4363	71.6598	101.881	108.058	109.002	88.6952	23.5733	0.265778	46.5189	152.462	3.27742
evm.TU.Chr20.292	80.4604	72.1732	70.5104	68.2429	79.6226	74.3482	88.4377	84.0366	76.837	97.9929	97.0994	83.1715	43.252	58.1252	59.0138	69.2906	81.268	84.4147	87.6759	103.302	148.084	143.677	142.543	121.734	67.7908	63.9732	64.0295	81.6018	84.9891	83.7794	91.5858	96.4318	96.6196	55.4859	50.9186	61.1639	67.6465	71.7177	67.6594	60.6498	64.5657	62.9616	81.1639	23.5819	0.290547	43.252	148.084	3.42376
evm.TU.Chr18.1213	67.225	60.9907	54.4482	93.8327	87.3524	93.8072	74.566	78.1357	74.5849	51.7029	59.9896	62.1241	56.4744	44.8141	53.1199	36.883	44.9593	35.1626	66.1844	56.2557	56.293	75.7668	70.5289	71.9874	68.6336	65.6238	66.8537	64.4601	66.1401	66.4097	61.4276	62.5313	67.4596	84.56	77.7672	91.7464	99.9144	92.3498	93.1824	131.96	141.215	137.412	73.0199	23.5891	0.32305	35.1626	141.215	4.01605
evm.TU.Chr12.498	107.178	92.7783	89.8814	93.3465	82.0494	80.9745	107.223	52.6172	79.1179	69.893	60.6362	92.7668	96.743	69.6287	83.7131	79.9009	60.2935	97.2327	88.6032	109.977	80.053	119.15	101.678	101.104	100.604	108.571	111.453	88.2428	97.5153	104.044	96.1336	93.1047	91.9786	38.3628	39.0363	43.6618	45.9203	45.0058	60.3286	47.4419	40.8985	45.1277	80.8088	23.6145	0.292227	38.3628	119.15	3.10586
evm.TU.Chr14.952	55.7288	58.7526	52.5719	45.6883	51.6185	55.7667	55.2095	64.4192	69.1784	126.938	151.923	83.6814	109.175	83.8462	92.4732	40.1456	48.8393	42.3856	66.053	68.3924	80.4169	58.7003	54.154	54.3608	55.5292	44.5059	44.8891	57.8595	46.0254	50.9045	44.7722	48.3581	46.4538	48.2108	45.4138	46.3718	42.0524	56.8367	51.4526	43.0991	40.2768	36.8091	60.0057	23.6463	0.394067	36.8091	151.923	4.12732
evm.TU.Chr2.647	87.1859	82.2007	78.0707	94.9051	82.3959	94.9856	105.521	116.099	91.6266	77.4112	76.8489	66.7499	50.9897	69.7988	57.31	36.7982	51.7095	40.5761	64.6312	65.0503	94.7944	112.086	93.7584	120.652	67.86	62.2474	64.8691	51.645	47.4316	47.0481	64.8185	68.142	68.6853	137.741	132.421	114.004	77.0184	80.5936	79.4779	73.1545	66.6225	70.4074	78.2463	23.9937	0.306643	36.7982	137.741	3.74315
evm.TU.Chr12.1111	35.1358	32.0059	33.1718	43.1298	37.0148	44.2768	34.3404	42.7655	34.0797	81.8477	86.8534	64.8565	94.655	111.313	125.198	33.0507	39.235	44.4804	35.8268	66.3296	84.6573	112.95	90.6519	92.3373	54.7965	46.9134	47.2008	69.1012	58.234	59.0303	57.4528	57.5175	57.6446	85.652	80.9194	70.3232	66.4054	74.27	65.1635	59.1725	49.5144	43.9315	61.9859	24.0323	0.387706	32.0059	125.198	3.91171
evm.TU.Chr3.1901	118.186	139.713	137.263	111.709	130.946	109.988	110.782	95.0122	134.268	84.198	114.67	106.61	93.765	54.661	57.4958	59.1562	50.6504	62.2023	84.8503	80.3644	84.4379	99.4947	89.0338	93.7202	87.5206	87.7218	90.6386	66.0937	70.4493	70.5726	87.7384	85.2026	89.0614	87.8688	88.1551	101.713	119.35	95.9276	102.972	125.592	140.103	132.828	96.0162	24.1448	0.251466	50.6504	140.103	2.76607
evm.TU.Chr15.2037	91.2106	74.6627	67.4608	76.8791	71.0584	76.3716	93.6965	94.2522	106.002	89.9743	87.0368	83.7806	50.287	40.8449	38.8968	54.2182	57.2669	55.0534	72.4792	51.9715	54.0177	32.9107	30.9056	35.507	96.8708	88.0314	99.0887	114.213	112.646	109.275	83.7991	81.5628	73.4716	38.5911	31.8553	37.7	59.4967	53.5907	53.4293	45.9561	59.0716	54.2011	68.5618	24.1731	0.352574	30.9056	114.213	3.69554
evm.TU.Chr7.1419	82.3968	80.7282	95.8933	82.3304	74.8203	73.7152	78.3749	167.237	74.2787	40.904	33.2386	43.9617	52.4717	125.255	133.295	76.441	75.83	54.5485	100.631	67.7709	82.098	48.2349	60.7827	55.9225	81.7331	74.7155	76.6344	68.0438	75.4554	79.8598	76.2846	67.2488	70.5237	56.0747	65.3499	65.5374	51.1449	84.1049	52.5943	87.4504	79.4828	93.9541	75.4132	24.3388	0.322739	33.2386	167.237	5.0314
evm.TU.Chr2.1811	119.396	104.949	122.673	129.878	103.833	115.316	114.483	142.313	121.862	106.45	117.516	96.1052	132.938	98.7777	130.974	69.3197	80.429	63.8292	122.283	137.875	126.2	192.839	146.803	157.986	110.242	108.072	107.721	123.239	118.739	121.913	120.192	107.61	128.852	163.035	169.261	140.53	107.749	112.883	104.914	134.113	141.124	135.926	121.694	24.349	0.200084	63.8292	192.839	3.02117
evm.TU.Chr13.2877	44.3387	38.0499	38.0951	54.2359	50.7986	50.6561	45.6625	53.305	47.3003	46.5512	40.8137	40.2105	49.3115	92.3479	55.8519	44.6464	44.0094	49.1731	75.9456	52.5313	89.0413	139.194	135.826	119.553	66.7681	64.8501	59.288	63.1121	61.1164	64.7327	84.2818	82.2464	83.1946	74.0335	60.5327	57.8945	77.6997	83.3518	77.3889	88.7225	83.8084	85.3993	67.0445	24.3517	0.363216	38.0499	139.194	3.6582
evm.TU.Chr3.981	109.85	112.56	118.603	63.2641	77.722	69.5706	93.4235	119.263	85.0946	88.6977	99.5314	74.2659	115.276	139.509	123.12	57.3101	62.3558	52.5201	59.5542	65.5704	53.6444	117.786	112.574	101.143	83.9739	82.2022	78.7106	110.105	92.4607	87.5432	78.7116	83.7164	64.6448	63.2084	65.8744	61.3083	64.91	71.4683	83.1421	55.9286	44.5	37.6268	82.9105	24.3795	0.294046	37.6268	139.509	3.70771
evm.TU.Chr19.2451	75.0738	72.1585	71.5254	83.3218	71.7754	78.5981	85.5692	127.044	75.7093	101.334	99.7823	67.9492	128.767	157.64	120.948	49.5878	60.9408	46.6551	77.3322	77.7545	110.842	99.112	82.2228	105.481	60.4962	54.5905	59.3669	77.3576	68.3338	72.8777	68.7645	68.9216	69.2404	63.4335	60.1765	56.9451	52.0316	55.638	51.8435	61.1823	54.8757	60.4065	77.2287	24.3865	0.31577	46.6551	157.64	3.37883
evm.TU.Chr9.384	82.7537	73.9718	79.4472	94.0492	94.1906	93.6846	82.6503	81.4301	75.5478	82.4534	81.9613	69.0252	91.5461	134.078	95.2541	42.4297	44.8571	42.8636	69.64	83.6537	124.728	118.617	102.533	128.664	121.024	120.374	110.998	93.3486	86.8457	95.9188	120.63	125.271	120.397	116.478	123.336	124.84	120.386	124.906	128.252	115.741	110.387	106.312	98.4637	24.4194	0.248004	42.4297	134.078	3.16001
evm.TU.Chr22.1717	98.844	95.9174	95.8368	73.7707	84.9524	73.1192	79.1488	81.3277	95.3228	92.2199	92.1245	63.2093	100.884	131.78	148.341	114.349	167.108	155.991	94.7342	90.8707	78.8094	81.7085	84.5699	76.7207	78.4803	64.841	74.905	72.8605	69.004	75.9721	73.4354	72.3377	76.3585	63.8066	52.497	57.8108	70.6645	81.0304	76.0814	85.7766	86.9512	82.0241	87.2975	24.4509	0.280087	52.497	167.108	3.18319
evm.TU.Chr14.70	89.934	86.4176	87.3708	92.7839	85.4766	93.2449	77.757	73.5362	76.4206	62.1996	63.1383	60.3513	80.9216	61.8713	66.4133	34.5669	38.584	36.6893	58.185	42.2788	56.8497	129.433	100.872	136.772	88.6642	89.414	86.5142	108.037	99.6053	99.7541	84.2685	85.1324	87.5799	118.576	129.747	124.305	96.8477	104.394	95.6503	83.0559	82.6185	73.2394	84.035	24.5013	0.29156	34.5669	136.772	3.95673
evm.TU.Chr1.2053	178.588	148.516	156.697	166.054	153.297	149.401	142.793	154.374	143.69	170.418	151.772	146.863	177.742	140.565	150.62	125.252	177.407	137.364	149.703	122.599	86.3771	214.825	227.719	184.95	146.053	135.557	143.033	178.67	172.382	179.286	135.307	128.403	125.683	134.046	155.796	145.119	153.527	132.758	144.22	164.98	141.357	147.526	152.888	24.5228	0.160397	86.3771	227.719	2.63634
evm.TU.Chr11.1073	73.6843	59.7927	76.4184	77.7581	60.6277	76.5535	68.5218	121.662	64.5572	80.9588	81.5373	56.4201	95.4884	148.141	123.126	50.4211	48.8648	41.8105	53.3539	55.7232	73.9396	57.2883	53.9741	58.669	89.9645	82.0186	86.4587	99.2425	84.3238	84.742	76.7856	65.1362	77.4231	132.47	133.468	103.356	76.0413	87.4538	82.6385	109.55	89.4843	95.1022	81.3083	24.5436	0.301858	41.8105	148.141	3.54314
evm.TU.Chr12.1512	79.7189	83.4114	72.7962	135.259	97.3732	122.029	75.0049	69.1483	75.5684	90.727	97.3868	69.0529	97.2429	62.9058	60.2376	43.6937	56.8636	62.5248	111.205	147.108	147.344	95.1853	112.353	97.7128	100.833	91.4679	98.3391	71.9834	75.611	73.6377	76.9625	79.3059	74.9527	70.5687	66.2412	69.031	93.6532	87.9254	87.3805	118.326	130.84	124.311	89.3625	24.5577	0.27481	43.6937	147.344	3.37221
evm.TU.Chr13.2613	60.037	58.0874	59.5386	63.3558	68.1676	61.8837	74.1658	73.6372	77.9273	81.8363	71.1106	64.9056	91.5093	91.6352	84.077	56.9625	68.3992	64.5421	95.2138	91.5406	116.081	168.779	156.78	143.451	83.8365	75.5577	80.0163	77.058	79.4189	76.7456	80.421	88.3513	85.882	70.153	65.1717	72.463	62.7413	69.9973	69.0786	64.1849	65.2554	67.8719	80.4245	24.5676	0.305474	56.9625	168.779	2.96299
evm.TU.Chr23.2357	60.3108	58.3567	69.7246	54.5766	53.6991	55.7071	49.9284	57.0608	56.1082	63.194	57.0345	49.3903	62.6967	89.2362	73.6924	70.6167	87.6053	78.7822	82.8436	53.7211	52.0241	150.487	142.607	118.26	49.837	46.1304	45.1861	56.6043	59.4809	52.7676	58.1972	57.9292	59.2354	36.8329	39.406	35.6237	44.9745	50.7066	50.7462	47.5861	42.6012	40.9717	62.44	24.6233	0.394351	35.6237	150.487	4.22436
evm.TU.Chr4.1548	114.604	117.196	119.632	134.312	117.798	130.544	94.7743	92.8926	90.0072	146.614	148.714	143.334	140.899	138.285	107.735	113.583	122.838	93.5235	65.5086	51.1942	54.4496	113.464	95.5899	98.9609	105.276	91.3375	102.065	107.095	94.6851	102.303	88.8839	93.1775	87.4648	111.518	93.6182	99.3075	153.441	128.456	148.391	139.37	125.608	135.261	110.803	24.6759	0.222701	51.1942	153.441	2.99723
evm.TU.Chr14.1518	142.312	148.005	146.588	141.026	141.028	140.753	153.736	172.702	142.165	106.896	109.554	102.783	137.147	176.614	163.832	92.2928	116.655	85.4277	117.312	102.652	72.9602	94.2505	101.312	107.395	160.28	155.165	169.956	128.008	143.235	129.172	138.681	151.457	151.282	129.532	118.441	138.075	116.557	147.227	123.895	149.713	151.299	147.486	132.497	24.6843	0.186302	72.9602	176.614	2.42069
evm.TU.Chr8.994	85.3565	76.6568	79.7818	75.492	96.0218	81.2157	95.802	107.88	103.036	37.762	52.2916	34.1273	45.9237	56.9184	58.2218	83.4655	73.5154	61.8002	170.956	105.576	119.62	122.226	128.09	100.456	98.0734	83.6932	95.117	75.1394	82.6079	72.5762	78.9692	76.6451	72.9094	74.6688	80.4854	79.6935	70.0365	69.6743	66.2919	72.9767	76.6447	84.327	82.4458	24.725	0.299894	34.1273	170.956	5.00937
evm.TU.Chr22.1971	76.8464	88.9157	84.3062	62.3983	79.1245	61.83	78.4	71.7366	99.4126	40.8711	47.2562	52.0707	57.0842	46.3219	60.4129	82.4115	92.3602	73.8358	156.55	92.3809	109.624	104.678	148.603	96.0317	93.5158	96.234	97.6334	47.6988	54.6831	48.8088	72.5613	77.5116	74.3525	74.3397	80.5594	97.7653	65.9795	57.431	59.8883	97.1901	97.818	99.244	79.9209	24.8074	0.310399	40.8711	156.55	3.83034
evm.TU.Chr6.364	111.626	108.874	111.478	149.111	114.781	143.423	117.795	154.789	131.945	73.4902	70.5984	52.8595	94.3161	96.8626	101.588	54.0377	65.6686	48.6955	99.8857	82.1585	79.6228	82.8439	78.1384	87.23	86.6334	76.0647	84.963	75.2621	83.8534	82.0471	72.3253	75.763	81.4532	70.1135	64.8743	61.4327	70.5159	70.9991	69.0576	84.6596	89.4721	90.0489	88.1276	24.8431	0.281899	48.6955	154.789	3.17872
evm.TU.Chr1.584	73.4523	62.0308	59.7889	101.909	78.2354	96.0274	93.8322	111.215	93.7494	57.7614	69.4252	44.9185	60.065	45.2687	46.4934	50.9064	48.5196	45.8953	139.863	120.595	122.983	108.872	93.5915	94.2246	85.6995	71.221	84.3376	82.5392	87.7751	94.117	88.1122	87.8475	85.1568	44.9277	41.1409	43.9853	48.279	54.7726	48.4745	69.2531	81.2617	78.7661	76.1259	24.9111	0.327236	41.1409	139.863	3.39961
evm.TU.Chr5.216	124.106	120.846	115.536	155.527	126.347	139.56	131.206	126.207	108.687	143.207	150.481	129.085	115.929	115.062	102.286	97.1195	70.2533	70.2353	93.6704	89.1803	101.212	89.7191	71.6509	91.3424	140.616	139.628	133.387	86.5741	96.4593	98.7511	131.223	122.096	133.714	121.344	111.038	101.175	136.69	127.487	144.428	150.963	168.537	164.06	118.729	24.916	0.209856	70.2353	168.537	2.39961
evm.TU.Chr16.513	58.6056	52.4315	58.9167	71.7247	62.8413	76.29	59.4248	46.482	47.5071	108.937	102.859	88.0443	132.921	120.462	102.838	39.6278	35.8774	44.0243	53.2353	54.8097	112.252	115.054	104.14	110.052	70.2137	70.0133	68.6066	110.817	86.1515	99.0396	56.1262	57.974	58.7931	59.1041	65.242	64.7419	71.0893	61.6342	61.8411	62.1061	61.4884	55.4134	73.8036	24.9247	0.337716	35.8774	132.921	3.70488
evm.TU.Chr12.1728	88.2354	79.2829	84.9749	107.622	93.5879	107.828	92.2053	91.2897	85.596	88.7954	116.09	92.8477	89.4051	82.2361	96.0992	57.124	58.0014	59.0183	80.7245	91.2534	133.964	107.038	92.5882	132.9	99.9773	93.2367	88.0799	113.82	101.9	108.078	91.1485	103.565	95.7179	154.044	159.41	154.445	119.875	120.955	102.994	137.327	146.213	137.027	103.25	24.9476	0.241622	57.124	159.41	2.7906
novel.139	64.1606	56.6871	48.5495	48.6004	47.0811	52.2104	42.2119	36.0196	41.3063	83.4242	69.2987	93.6523	84.0734	48.7555	39.8226	57.6413	48.0839	66.8356	51.666	43.7479	53.0615	114.785	122.243	87.4667	53.5505	63.6908	54.5885	51.1642	45.9897	55.0655	57.3252	53.1983	53.1567	112.291	123.989	115.022	107.646	88.0327	96.5369	77.2817	54.1153	60.0509	67.24	25.04	0.372397	36.0196	123.989	3.44225
evm.TU.Chr1.847	63.3752	66.0471	72.9997	51.9762	55.4853	49.9068	61.0176	56.8915	67.0953	46.1413	45.6007	48.5017	48.94	43.9906	56.1205	100.047	102.061	101.698	80.9977	95.3215	161.744	95.5664	101.622	79.7653	46.2665	45.5606	50.4202	45.3706	46.1686	47.2539	59.2175	60.7139	55.7532	47.1014	48.9257	47.17	37.4616	37.3664	37.9677	39.9517	43.3577	43.783	61.7315	25.076	0.40621	37.3664	161.744	4.32858
evm.TU.Chr12.955	100.686	105.95	105.154	118.865	98.4704	105.989	122.174	165.286	135.05	72.0057	69.3972	62.0508	75.5882	80.5316	77.4178	38.5285	44.3898	33.514	104.909	70.6498	44.5314	84.7731	77.0486	88.5885	107.398	99.6866	103.465	88.7348	102.077	91.3699	100	101.094	109.631	93.8582	100.497	91.1241	78.8456	101.3	82.2242	104.97	110.943	108.53	91.8404	25.132	0.273649	33.514	165.286	4.93184
evm.TU.Chr14.1095	122.221	137.672	142.504	109.94	113.841	106.245	120.432	117.628	109.161	115.911	112.718	100.92	118.3	133.491	126.461	79.0294	78.9359	65.2724	136.674	100.809	91.8815	70.1	73.5982	72.329	78.0815	74.9992	74.6122	81.5136	88.4728	82.9029	65.2112	70.793	72.1694	63.2314	74.1716	67.4438	56.0389	67.7738	58.2308	68.4185	70.6696	73.131	91.5224	25.1832	0.275158	56.0389	142.504	2.54294
evm.TU.Chr21.4256	124.278	128.713	117.087	111.675	110.269	112.595	109.479	106.436	104.69	111.631	110.454	143.679	146.366	113.238	131.232	138.253	120.777	150.274	83.1567	97.4504	106.225	119.932	140.184	126.31	78.2513	90.3051	84.425	146.605	124.001	148.327	101.496	94.3148	92.3234	169.568	187.456	166.785	96.321	80.1212	86.7204	136.907	117.384	123.496	118.79	25.2188	0.212297	78.2513	187.456	2.39557
evm.TU.Chr1.245	83.249	90.7704	78.7573	83.022	78.1507	85.9626	78.8187	58.1741	86.428	120.563	125.871	131.025	111.64	74.8309	66.7494	118.524	88.7133	139.614	94.9961	83.1345	88.143	52.3324	55.4599	61.1598	52.6407	59.924	59.1268	65.46	69.4927	72.7908	61.5616	60.8386	62.4608	54.0729	58.9537	59.6275	51.3812	43.1408	47.1973	39.7734	46.7861	43.5288	74.8773	25.2298	0.336949	39.7734	139.614	3.51025
evm.TU.Chr22.2073	89.9207	106.962	96.7327	103.11	86.59	98.594	100.455	99.094	86.6361	142.009	161.168	126.062	167.061	120.094	93.4407	86.0654	74.1706	116.912	82.9209	78.6694	67.0218	104.134	97.1449	102.309	79.6497	71.9137	69.7069	93.8617	80.9553	81.0326	68.4491	73.1212	67.9949	73.64	74.8159	66.6772	59.0118	71.7793	63.8824	70.015	61.8019	61.2992	89.9259	25.2357	0.280628	59.0118	167.061	2.83099
evm.TU.Chr3.69	64.2649	74.6353	76.8068	87.3339	76.8264	80.8314	72.6376	75.7388	74.6729	120.057	112.778	100.195	144.422	178.061	124.856	68.3596	68.4324	62.9028	51.0416	57.1315	53.8223	73.8274	71.2108	71.3388	70.7847	61.7485	68.1575	57.0612	60.6144	62.181	65.2797	64.4248	64.809	66.4655	59.775	62.6673	84.1942	67.4719	72.7484	84.574	94.6751	95.8696	78.7068	25.2408	0.320695	51.0416	178.061	3.48855
evm.TU.Chr2.567	169.848	148.307	145.739	156.853	131.357	139.561	146.714	168.973	145.708	103.52	106.669	90.0003	138.822	142.458	128.653	98.3008	101.083	95.7523	117.636	88.7614	69.8258	178.831	155.808	162.384	125.149	118.402	117.931	147.78	128.658	136.717	119.726	113.88	120.168	150.896	173.818	165.833	117.859	124.985	108.531	121.75	121.894	116.187	130.041	25.3875	0.195227	69.8258	178.831	2.5611
evm.TU.Chr1.2054	110.67	117.387	121.707	122.094	91.3873	114.697	102.896	103.063	104.184	117.263	117.231	99.9053	102.615	92.8149	57.5068	96.3853	96.6088	91.2727	110.134	77.4715	69.8962	178.548	192.668	153.992	128.847	138.628	133.585	145.496	141.832	148.23	132.44	131.76	120.136	109.438	106.725	111.98	124.891	108.66	121.03	120.1	129.516	123.828	117.131	25.397	0.216825	57.5068	192.668	3.35036
evm.TU.Chr5.2221	62.5775	51.2007	55.6273	69.728	69.1453	59.231	65.1265	135.164	60.9516	78.4056	88.6652	76.5547	115.014	118.578	171.734	61.658	66.7168	54.0946	85.1954	66.9133	39.1544	70.2404	79.8363	72.9113	69.7443	66.5809	66.6862	92.0872	96.7635	95.5129	95.9914	90.9611	98.2677	57.0297	49.9602	51.9321	54.8943	61.2877	39.2072	76.5717	68.6584	72.9103	75.7017	25.4427	0.336092	39.1544	171.734	4.38607
evm.TU.Chr7.1987	70.8279	68.253	59.4534	105.901	86.4579	98.5397	73.4516	67.9902	64.7408	121.023	131.143	129.167	164.737	90.9388	80.5156	85.0274	107.285	102.622	59.053	56.8297	53.4358	66.3539	67.4761	82.2462	73.0999	77.0883	79.2359	49.3538	52.8386	53.5276	56.9994	56.671	52.2061	66.8376	53.8684	66.2202	85.8051	71.6014	76.9045	101.598	106.514	103.156	80.4046	25.4646	0.316706	49.3538	164.737	3.33788
evm.TU.Chr18.1705	74.5676	66.2662	62.9129	70.4268	68.8698	71.2175	75.8203	66.6424	69.4028	53.0239	55.6434	49.7688	45.1726	46.4166	44.5605	55.8622	63.0342	68.5107	67.7654	72.5299	100.48	154.26	130.63	156.887	76.5482	72.8309	76.785	86.5104	84.7118	86.2269	81.7108	87.4191	84.6613	106.202	120.761	109.135	85.0878	95.3089	93.0216	71.7746	71.8482	72.2441	79.8443	25.4885	0.319228	44.5605	156.887	3.52076
evm.TU.Chr1.1142	45.6535	52.4688	67.6729	67.1175	62.7839	62.5541	55.1473	57.2611	50.106	72.5201	73.26	64.6778	90.5391	142.495	120.456	30.1289	36.9008	38.3891	38.9541	37.5138	69.0297	124.073	126.736	109.542	52.871	50.9555	47.7641	75.234	62.7917	60.1683	60.0799	64.6649	70.6357	89.0865	94.1727	84.1926	58.9541	73.367	63.4132	60.0653	54.1046	55.3161	68.4242	25.5299	0.373112	30.1289	142.495	4.72952
evm.TU.Chr21.3350	110.044	104.793	112.711	121.118	103.762	115.154	98.8731	125.425	81.5794	102.115	92.3245	72.4498	111.5	210.771	181.801	71.1238	88.8183	75.4899	101.665	98.0538	86.8987	118.495	121.27	111.311	104.856	88.9966	100.39	114.048	108.513	107.715	98.8539	92.1128	100.776	100.644	110.204	95.8084	86.7233	88.1844	78.3851	87.1463	76.5819	77.9681	103.225	25.5402	0.247422	71.1238	210.771	2.96343
evm.TU.Chr22.1138	101.217	100.258	95.0211	98.5196	94.3097	103.065	109.882	144.875	130.914	73.9083	66.4099	65.2063	100.888	96.3173	81.3843	105.089	107.978	92.9123	92.3292	97.0336	122.294	126.954	107.11	124.453	74.0374	61.5705	71.8977	66.8054	70.8824	71.2849	73.362	73.908	77.6744	50.4774	39.5083	46.2151	53.5119	61.5644	55.7423	49.9504	55.9448	59.8034	84.5826	25.6055	0.302727	39.5083	144.875	3.66695
evm.TU.Chr11.1753	112.43	105.447	109.418	124.778	110.189	126.622	118.47	110.39	109.755	99.0259	103.434	81.7015	108.698	102.168	120.52	149.854	161.204	138.028	173.494	128.967	136.39	217.217	171.652	201.612	143.385	127.349	133.055	125.18	137.059	134.851	121.685	132.637	128.89	123.984	130.726	133.706	120.179	143.261	124.47	136.815	146.009	143.291	131.143	25.6587	0.195655	81.7015	217.217	2.65867
evm.TU.Chr22.85	105.788	98.562	79.6214	90.7239	106.658	81.2329	113.228	128.343	115.075	53.185	48.5513	42.7653	41.4746	42.3973	39.6489	79.0117	81.8978	62.2362	65.774	54.632	44.0894	113.424	109.515	116.394	69.2794	65.0632	65.579	73.7348	83.6119	86.8327	103.826	102.415	108.192	97.8729	86.4211	69.3969	64.3975	69.4759	58.9888	50.7996	41.5571	44.1697	77.5201	25.6773	0.331234	39.6489	128.343	3.23699
evm.TU.Chr14.1266	65.1904	64.9927	66.7465	55.6168	61.5138	58.6672	57.9779	58.371	55.732	99.8955	100.075	72.8042	92.546	144.323	162.396	48.6362	60.3367	48.1172	49.2751	53.7801	47.8204	96.8998	95.8363	90.44	52.3888	49.7617	50.0487	72.6401	61.7418	62.6937	50.4278	53.1995	48.2769	51.3211	48.4431	47.468	47.1902	48.3144	47.0668	49.6977	47.4102	47.6996	65.3281	25.6958	0.393335	47.0668	162.396	3.45033
evm.TU.Chr11.1847	119.561	110.016	133.306	111.267	109.299	108.524	96.4389	93.9362	106.017	120.703	128.917	111.862	151.78	148.699	159.031	45.5352	54.8608	45.4234	83.785	55.0771	48.3884	94.776	86.3266	105.892	101.254	96.7749	93.2434	125.536	110.858	117.227	87.7418	86.3192	87.873	92.6351	106.101	92.3879	100.954	111.633	109.517	96.2402	100.5	91.9697	100.909	25.7153	0.254836	45.4234	159.031	3.50107
evm.TU.Chr10.1474	74.5323	70.6006	88.1958	62.3316	77.011	64.0769	67.8658	74.0606	71.0604	84.0601	78.9693	59.9024	109.061	184.145	149.371	64.6756	68.1805	62.9767	48.9947	74.6281	86.4274	67.6247	64.7915	61.1193	51.6159	49.3902	46.465	64.3987	59.7775	54.9502	49.7533	49.3625	48.2211	63.7826	68.2305	62.6378	59.2215	58.728	57.1078	57.1537	45.9732	50.609	69.3343	25.7906	0.371974	45.9732	184.145	4.00549
evm.TU.Chr19.229	113.95	115.764	132.645	131.271	119.673	122.845	113.293	131.015	99.5353	73.0503	59.7316	43.3199	92.2434	79.0306	87.2612	107.696	112.803	84.2135	76.7394	105.047	77.2392	75.2207	72.1515	84.9468	116.769	115.242	113.592	135.338	116.326	128.343	142.726	132.844	138.335	150.827	163.603	145.087	104.396	100.267	102.728	108.807	100.485	100.315	107.779	25.92	0.240492	43.3199	163.603	3.77662
evm.TU.Chr6.399	89.6515	93.9443	96.8395	116.282	110.917	111.004	122.35	144.496	130.547	38.1297	46.0447	31.9804	44.1826	41.7418	68.3953	64.7762	75.7948	54.8318	83.5756	74.2091	67.7213	84.4253	83.8999	89.3601	85.0377	76.3871	85.6596	71.0122	89.505	76.6921	71.37	81.4425	78.7935	50.2932	47.3584	50.1076	45.4311	51.6944	47.299	58.5603	68.5149	67.3923	75.4202	25.9999	0.344733	31.9804	144.496	4.51825
evm.TU.Chr3.2045	113.777	83.9423	94.8859	76.1172	90.5373	67.3132	67.0697	67.0611	63.1513	76.6881	66.5043	69.8142	130.393	103.217	174.323	135.882	161.501	116.419	98.9402	158.752	117.072	79.4331	117.662	87.9162	92.9032	105.434	109.262	103.717	97.5153	103.839	114.21	131.115	97.0885	89.8497	95.8407	92.6235	108.719	92.2961	97.0504	74.5515	79.4504	84.7295	99.7278	26.0049	0.260759	63.1513	174.323	2.7604
evm.TU.Chr2.2109	72.8523	71.7354	64.2589	91.3155	89.0168	95.8491	65.7932	53.5594	52.8085	137.129	124.579	119.911	106.81	76.9705	74.1776	97.6734	101.482	103.807	52.3095	57.0881	36.0429	53.1516	52.2164	56.1812	77.2039	75.7658	80.1428	59.6735	70.3504	69.2631	56.2442	57.4895	55.875	68.6338	62.7712	64.9836	69.1041	58.9983	62.452	121.601	131.442	135.144	78.1871	26.0384	0.333026	36.0429	137.129	3.8046
evm.TU.Chr5.417	56.8608	49.2661	50.6824	46.2686	48.0495	54.6788	54.3188	58.6256	46.2467	61.5324	56.1254	42.404	103.675	157.591	154.613	45.5975	48.7159	41.077	50.9712	45.1744	72.7235	53.4305	54.3327	48.7064	42.551	34.7285	39.0932	53.4411	46.5724	45.6125	38.0908	42.6563	37.2711	41.8431	40.5306	45.1319	34.5439	39.3856	35.0237	42.1825	39.4525	42.8359	53.3956	26.0397	0.487675	34.5439	157.591	4.56205
evm.TU.Chr5.1802	49.5138	51.196	61.2026	65.6158	60.837	67.44	55.1349	60.6844	61.0804	63.5015	78.2189	100.025	75.9763	71.0669	50.7473	66.2427	70.5428	66.9039	70.8713	45.2935	42.7344	146.297	141.204	109.58	84.8517	82.9909	82.7051	65.1708	66.4316	59.9161	88.5871	95.0531	89.0439	48.4988	48.2066	50.7173	101.565	79.1296	93.0788	130.559	113.197	123.237	77.0202	26.0611	0.338366	42.7344	146.297	3.42341
evm.TU.Chr13.2863	65.5343	65.675	62.8178	61.8717	63.9733	65.504	74.6239	70.4889	79.143	53.6412	57.359	55.0724	51.6832	33.8321	37.2329	64.1044	55.5799	56.2265	94.3852	69.2926	89.2836	154.511	149.172	138.21	52.8297	52.333	53.6202	61.0397	59.2973	61.2917	62.5258	63.645	64.9633	42.7972	41.5357	49.8976	47.4467	49.3967	42.3767	51.9239	54.2922	53.0956	65.084	26.0909	0.400881	33.8321	154.511	4.567
evm.TU.Chr3.2656	149.163	148.705	153.961	137.312	125.069	125.948	131.686	201.693	147.816	138.923	123.964	129.251	147.653	173.776	164.548	138.653	127.26	94.4722	135.927	138.67	119.453	102.88	117.707	102.705	103.548	98.2533	101.503	69.9074	86.5379	81.8091	117.534	116.079	128.553	87.2638	91.8925	87.7207	108.891	119.642	115.363	131.041	130.68	131.881	123.459	26.2801	0.212864	69.9074	201.693	2.88514
evm.TU.Chr8.2377	74.6416	75.0992	75.6253	84.3951	92.313	90.2496	73.52	83.976	69.0454	72.0872	68.0259	64.1548	92.0873	128.246	89.3485	78.0654	73.3601	52.0611	41.9962	50.3305	77.6234	49.6128	66.4082	68.538	71.0633	56.4267	62.8832	51.0151	48.5914	43.9798	40.5346	36.1933	35.5679	76.5066	64.3213	89.636	97.5737	88.4537	86.6398	152.256	124.896	142.526	75.2351	26.325	0.349903	35.5679	152.256	4.28071
evm.TU.Chr9.1472	54.8054	58.1045	60.1483	57.135	60.4379	56.1205	65.3067	68.932	55.7448	87.9871	91.7658	77.4797	112.376	153.491	130.997	47.9355	56.2767	59.9622	65.764	72.927	63.979	147.117	126.975	133.448	61.2847	58.6748	57.8661	72.0337	70.0637	75.2176	82.4789	81.1563	84.6201	63.156	61.2687	57.8223	62.2875	63.4957	61.5444	66.1036	68.5812	59.5245	75.5332	26.4601	0.350311	47.9355	153.491	3.20203
evm.TU.Chr13.123	76.1753	55.1543	70.3076	79.1843	64.1191	81.6349	87.3079	156.958	79.92	62.7427	67.3017	41.5491	111.247	155.176	125.001	62.0638	53.6876	43.8217	85.6703	65.5436	72.5139	83.1752	80.6797	90.8647	58.4659	47.5182	42.4372	65.0269	58.6998	60.9438	48.7231	39.5836	47.3036	82.3335	98.8218	54.9389	52.6706	58.2284	51.3256	71.0801	78.6981	67.3882	72.2854	26.4665	0.366139	39.5836	156.958	3.96524
evm.TU.Chr18.350	161.721	165.228	182.694	164.016	174.961	164.193	173.963	204.474	195.494	111.244	122.018	102.973	160.997	177.087	208.107	116.467	137.671	106.267	167.725	138.123	123.077	112.09	131.901	100.523	149.899	131.034	139.798	133.155	138.758	124.582	131.252	136.103	132.821	157.669	156.702	161.726	123.424	131.218	129.477	144.702	136.482	140.157	145.285	26.5198	0.182536	100.523	208.107	2.07025
evm.TU.Chr16.1735	137.078	134.295	173.271	101.244	118.664	106.792	118.899	159.158	126.36	115.674	108.76	86.5447	123.495	155.618	154.94	102.546	123.069	79.7404	161.252	195.052	189.527	119.266	106.682	102.722	105.014	101.203	102.293	102.487	110.248	106.514	100.985	96.9255	112.936	109.72	123.081	98.9119	102.26	110.808	105.805	97.9072	96.9568	96.601	118.602	26.525	0.223647	79.7404	195.052	2.44608
evm.TU.Chr5.11	44.4481	52.127	61.2093	58.4528	45.8594	58.9171	48.8403	56.8857	41.8739	84.126	85.6252	58.9579	111.843	157.933	132.657	41.8603	40.1878	42.1857	40.1983	41.4282	69.3339	60.0502	49.9876	55.793	33.6984	31.0998	32.5709	50.9093	46.4396	44.3608	32.1326	30.6939	34.2661	47.3433	48.8138	42.4332	32.4047	36.1889	31.2478	43.4573	37.4651	37.9016	53.1954	26.5553	0.499202	30.6939	157.933	5.14544
evm.TU.Chr16.867	53.4958	51.4668	50.3541	48.1583	47.3064	42.3026	52.6038	72.5379	64.1714	39.7403	44.249	35.1566	47.5092	47.8683	57.8352	45.234	47.5445	41.8404	90.2681	120.434	133.467	119.571	127.182	99.4425	43.9976	40.5939	44.04	37.0371	37.5488	35.7235	62.0729	56.6245	60.5452	38.4744	36.6105	36.527	34.2017	35.2374	37.423	40.769	44.942	40.9584	55.7873	26.6001	0.476812	34.2017	133.467	3.90236
evm.TU.Chr21.2092	100.957	113.91	95.6232	96.0873	83.0673	90.2679	88.7877	88.3558	91.0216	129.066	117.94	91.2623	159.08	147.492	149.015	53.6541	52.4913	56.1949	68.5877	51.0331	41.3075	71.2684	79.1365	70.6278	67.2812	64.4953	68.8491	85.402	87.4285	82.6488	73.7485	71.016	72.6833	60.0188	56.6994	66.573	67.382	68.7875	60.8346	72.9811	77.3081	75.4748	82.5201	26.6164	0.322545	41.3075	159.08	3.85111
evm.TU.Chr5.2417	89.8008	94.9391	99.8465	108.569	128.411	117.833	133.074	130.348	122.118	75.4096	74.1511	58.1396	96.8841	152.066	185.617	70.3803	80.0062	64.2454	94.4689	82.1379	106.993	141.787	135.26	120.242	121.718	116.927	117.993	127.555	129.317	139.322	107.466	114.011	112.452	116.898	106.701	113.633	97.4103	130.164	117.714	155.302	150.528	142.638	113.821	26.627	0.233938	58.1396	185.617	3.1926
evm.TU.Chr16.1814	94.797	89.3961	95.9654	98.2337	84.8695	90.9675	90.6561	99.7173	87.4389	99.5543	96.6141	76.6696	195.209	185.2	145.675	73.9201	79.3731	86.5659	97.0402	99.1665	101.327	112.545	100.402	103.902	100.781	86.1382	101.018	110.815	101.082	100.292	115.419	109.275	106.319	60.1129	58.5557	64.2655	74.2951	74.0877	70.2276	79.6821	82.9654	87.0443	96.8472	26.6339	0.275009	58.5557	195.209	3.33373
evm.TU.Chr10.1076	91.9751	96.0816	98.2492	110.52	99.227	97.1609	124.136	121.165	117.178	54.5044	63.9024	58.4224	51.8834	50.9992	60.8632	60.4404	71.0807	58.9375	128.344	121.184	95.4548	146.582	142.685	118.102	95.3348	87.6522	101.261	84.7661	98.242	97.7423	118.178	126.395	125.379	65.6252	67.3774	60.8655	74.2619	81.52	74.3157	95.7664	120.018	119.441	93.6481	26.6812	0.28491	50.9992	146.582	2.87419
evm.TU.Chr7.1278	46.8831	38.3261	41.3943	37.0869	39.2167	38.9433	47.8942	56.057	52.2719	55.2441	55.9562	53.1644	32.8281	79.4035	41.7681	37.5299	40.2775	45.3473	39.7538	38.3263	40.2277	158.001	127.792	137.618	46.7475	49.648	45.8567	67.4604	70.1605	68.339	74.0624	77.2081	73.7075	79.2673	71.1595	66.6461	54.0715	69.1107	66.9226	58.238	44.7259	47.2056	59.8059	26.7072	0.446565	32.8281	158.001	4.813
evm.TU.Chr18.235	110.017	115.18	112.814	108.309	108.996	104.039	125.737	148.581	137.733	76.5585	71.8111	40.473	65.5551	97.6011	103.291	72.942	80.953	61.1804	95.8706	85.4998	73.1356	138.389	127.088	122.654	88.0994	79.4858	86.1507	73.5859	92.9921	88.8238	82.209	84.5123	82.426	54.8621	47.6831	52.8287	58.1629	61.8573	62.7455	53.7024	62.3591	68.9429	87.2818	26.7258	0.306201	40.473	148.581	3.67112
evm.TU.Chr5.496	77.3751	78.1238	81.5106	82.252	85.7459	78.3564	72.3304	64.0668	76.5527	69.151	72.7802	58.6045	74.4624	78.6944	74.9068	57.8534	60.9494	53.0588	62.9788	98.2535	209.175	119.889	109.446	108.493	70.1243	72.7273	72.9479	111.962	99.0316	101.611	78.2697	79.4465	78.491	44.6174	43.5386	46.0376	70.4567	67.5258	70.5081	69.8677	75.1867	71.7459	79.2644	26.8335	0.338532	43.5386	209.175	4.80434
evm.TU.Contig69.154	93.0223	74.3576	76.2229	74.2729	78.8505	86.2534	84.1684	85.0782	89.7361	109.83	134.341	109.298	122.922	143.421	144.958	91.8578	91.6287	84.9909	100.534	86.3728	99.4964	82.5696	75.262	80.2678	60.2358	73.176	58.8309	67.1744	64.9279	71.9465	58.1629	63.7891	64.2782	41.1862	49.8492	40.8153	47.8251	42.8878	38.8251	46.6102	48.5659	51.1652	78.3325	26.8644	0.342954	38.8251	144.958	3.73361
evm.TU.Chr11.1048	83.2553	64.6238	68.503	50.9115	45.6904	45.8669	50.2776	71.731	56.1502	67.4465	72.9728	55.7554	103.653	72.9575	70.0391	47.1544	54.4577	39.9018	43.6923	50.4789	45.2675	80.4374	67.9872	66.101	51.2623	50.5091	48.246	60.1797	52.7294	55.8333	52.1891	53.8964	55.9394	140.592	176.704	125.375	62.2317	69.0901	62.7828	50.6727	50.3787	45.7054	65.2293	26.908	0.412515	39.9018	176.704	4.42847
evm.TU.Chr1.91	75.863	77.9971	67.4055	61.3226	76.2957	62.8508	71.2592	66.5953	71.8176	71.4242	69.4546	72.6339	100.588	80.8061	54.1323	154.936	140.397	156.946	87.9213	68.2859	83.1026	47.4789	52.9914	44.9587	56.7297	53.6905	59.7472	43.4395	43.8402	43.4019	59.4889	55.249	53.08	49.3859	55.8857	52.5058	48.5512	44.3045	46.8946	53.6331	51.1753	53.6885	67.6704	26.9387	0.398087	43.4019	156.946	3.61611
evm.TU.Chr8.2549	51.2552	46.6753	46.3407	42.5805	43.136	41.855	48.4047	44.4673	41.7037	94.1582	83.0124	88.2808	95.8733	97.3124	73.547	58.9062	73.2734	81.351	53.99	51.9967	62.9875	136.395	122.697	117.567	52.5843	53.9526	57.3404	90.6184	72.0638	81.1764	75.3461	76.6293	73.8284	118.921	134.083	118.815	93.3234	82.8709	89.807	59.7974	53.0061	49.9857	74.5694	26.9412	0.36129	41.7037	136.395	3.27057
evm.TU.Chr5.1200	94.092	82.907	95.7613	103.218	91.7836	97.0882	77.9625	95.4945	79.152	107.33	109.055	123.482	141.198	74.9135	96.9687	125.262	126.608	136.465	98.4898	123.59	91.5369	167.174	185.973	190.398	86.0051	96.2682	99.4629	109.698	108.169	123.862	108.127	94.8656	94.8893	126.995	135.89	131.398	157.451	124.653	142.646	117.462	123.451	122.857	114.763	26.9546	0.234871	74.9135	190.398	2.54157
evm.TU.Chr22.1642	63.3759	77.509	77.38	77.9354	72.249	66.8178	90.6364	82.3934	80.7944	31.6482	44.0388	39.289	35.8974	43.371	36.4729	78.6822	90.4921	74.9275	175.615	110.324	126.237	54.0904	54.1055	50.2241	74.0492	69.6293	74.7827	45.0312	56.7225	55.3948	60.7832	64.8434	66.3869	47.1565	58.0152	55.1621	38.9745	43.253	39.2193	80.3083	89.1506	93.3988	67.7802	26.9933	0.398248	31.6482	175.615	5.54896
evm.TU.Chr19.2819	125.297	118.572	126.213	112.431	99.8492	112.182	100.186	120.242	92.6211	63.9251	59.3815	54.1176	74.396	127.982	85.4036	49.5096	47.3095	36.0026	91.5672	60.6643	68.4333	89.9145	100.397	87.4608	113.909	99.771	102.171	95.2014	93.4672	92.4293	93.2793	100.577	97.1935	109.105	119.821	115.377	122.673	144.763	128.502	136.714	135.718	142.034	98.7325	27.1323	0.274806	36.0026	144.763	4.02091
evm.TU.Chr17.1632	57.7243	61.7445	69.3848	75.693	64.4716	69.5346	54.9067	73.0065	49.6136	78.221	97.5636	69.6332	123.795	186.857	154.113	52.905	57.1115	41.6137	90.8201	82.143	92.6776	106.183	99.1495	90.9585	90.7308	84.6485	82.8339	88.9587	79.4096	79.6681	84.2544	83.7884	87.265	125.908	128.752	98.3142	79.654	91.9631	90.2619	93.1415	98.2973	84.6393	86.9599	27.1497	0.31221	41.6137	186.857	4.49027
evm.TU.Chr18.1702	73.9262	71.1189	68.3108	71.789	71.0772	71.7995	64.6347	49.3632	65.3656	83.6262	89.0658	79.0229	67.4194	46.6486	45.0181	64.159	60.9596	84.3719	50.163	49.2626	38.6866	137.777	150.974	127.617	83.9187	89.089	82.6846	127.095	109.572	124.685	103.513	99.6947	99.1648	88.2358	93.1813	101.509	132.07	101.771	121.89	81.6878	80.6009	80.8257	85.3177	27.1519	0.318245	38.6866	150.974	3.9025
evm.TU.Chr8.2359	117.368	111.481	135.828	129.39	115.5	117.501	110.412	110.016	113.056	71.6203	67.571	65.5335	129.887	116.312	131.726	55.2867	70.7072	55.6592	74.99	66.4034	72.4225	114.495	102.431	132.232	96.4195	90.0831	87.7564	116.786	111.499	98.9427	82.9083	91.2867	85.7149	135.344	155.395	141.399	111.26	121.241	113.837	147.528	148.809	144.641	106.397	27.1739	0.255401	55.2867	155.395	2.81072
evm.TU.Chr14.662	102.524	107.581	101.166	88.7856	98.0675	97.3193	93.9158	109.983	103.375	155.335	153.101	129.039	152.609	104.611	136.498	69.5482	84.0243	62.225	89.5715	71.9236	49.6871	100.42	79.6628	92.0799	59.0922	59.1087	58.8419	68.2357	71.2009	62.9356	63.4949	60.4844	66.3385	90.0134	95.3778	79.8055	66.96	76.2768	66.8668	67.7432	66.6498	61.6778	87.4799	27.1887	0.310799	49.6871	155.335	3.12627
evm.TU.Chr1.1815	113.936	114.934	127.033	98.6945	113.305	104.627	84.1814	94.0306	89.4362	84.8187	103.245	60.7468	128.923	177.079	151.948	88.0624	100.461	70.8895	68.0692	66.0558	62.9935	109.204	119.267	90.0246	80.4104	71.841	69.7383	61.6406	53.2618	49.4112	70.0775	66.037	71.17	118.993	117.173	119.216	116.287	109.175	111.748	101.004	75.0777	78.4566	94.3496	27.2906	0.28925	49.4112	177.079	3.58378
evm.TU.Chr16.919	72.912	70.6576	72.7019	63.9382	68.2496	61.1718	88.613	97.2216	87.6751	43.2346	48.0995	40.1794	53.444	95.2586	77.1215	76.2291	91.5221	68.3464	101.823	83.8539	61.5543	160.185	155.483	105.046	53.1151	52.056	51.8767	80.2572	82.7069	80.3693	49.0432	50.1581	49.8148	40.2987	39.0517	42.0332	39.0463	50.617	42.1222	60.5889	59.0741	59.9028	69.6822	27.3283	0.392185	39.0463	160.185	4.10244
evm.TU.Chr7.1480	101.361	107.929	117.79	74.0769	65.8218	67.7448	76.5902	94.4291	83.9837	69.6249	71.1107	57.0402	55.2435	43.3162	54.2889	152.349	176.394	116.963	82.1214	98.1443	70.2223	73.1353	78.3423	61.6425	85.653	64.8998	71.808	45.1161	46.3931	43.7341	51.8421	57.4917	54.4075	80.5591	104.925	81.5905	54.8325	72.6799	64.2819	75.4529	78.2517	79.31	77.6879	27.3324	0.351822	43.3162	176.394	4.07224
evm.TU.Chr2.2106	66.0314	67.4744	68.7229	93.0457	91.152	87.3239	78.2525	72.3693	63.6726	67.2798	56.0107	58.8118	83.6784	78.9693	76.8672	56.0042	69.2679	56.1829	36.918	30.7895	42.9682	50.5533	50.2484	57.0572	76.7392	73.1346	80.1195	50.0361	53.512	53.8544	70.1983	70.1641	65.7405	78.3639	64.3593	73.517	132.42	105.304	108.528	147.046	151.454	140.27	75.105	27.5003	0.366158	30.7895	151.454	4.919
evm.TU.Chr4.10	89.5453	103.439	96.9198	103.99	115.637	108.646	127.785	170.606	114.242	64.2834	50.9266	68.2592	73.7995	59.7488	75.1588	101.056	101.457	68.7001	161.239	114.011	93.3416	90.0065	101.809	95.8019	105.193	105.578	107.927	65.3656	85.5891	88.3346	102.001	110.235	106.604	71.8628	73.8288	98.592	80.576	86.4121	76.6326	138.394	152.646	157.421	99.1334	27.5194	0.2776	50.9266	170.606	3.35004
evm.TU.Chr16.809	91.8287	86.5792	104.634	98.4841	90.7146	110.63	95.9949	118.354	81.2948	93.287	76.5955	77.577	90.7991	154.58	130.043	47.8243	57.2697	39.6689	109.146	67.532	46.1093	151.653	184.374	118.235	90.5531	95.652	88.2777	65.1789	76.9015	75.7511	83.4766	89.0519	92.7429	96.0323	99.7625	105.964	76.4898	94.9469	73.3962	100.459	100.095	98.9556	93.4975	27.5734	0.294911	39.6689	184.374	4.64782
evm.TU.Chr4.216	86.317	77.6303	75.439	122.9	99.602	118.895	93.856	98.5392	80.62	61.4706	71.5722	67.3252	72.2078	71.8247	60.9441	128.782	141.841	89.8031	125.898	170.318	170.953	59.9978	66.5739	64.2806	89.1923	73.0961	84.3994	61.9309	66.3842	61.7217	82.6392	78.5219	83.1118	71.8492	75.9747	82.1067	70.3556	69.7788	61.5775	91.4448	106.452	100.935	87.8348	27.6743	0.315072	59.9978	170.953	2.84931
evm.TU.Chr10.1362	89.1557	92.6077	94.7109	138.458	122.771	136.288	115.223	125.857	118.227	148.203	155.323	144.815	144.466	176.348	178.583	119.087	150.35	148.623	124.292	130.477	202.864	146.797	129.77	162.402	155.416	148.306	151.379	136.061	149.291	144.755	144.415	148.569	151.443	148.54	142.095	150.736	135.566	132.625	131.456	206.8	217.022	201.997	145.052	27.7135	0.19106	89.1557	217.022	2.43419
evm.TU.Chr12.779	115.988	118.137	101.277	119.862	115.373	110.774	142.255	160.624	108.424	77.4633	73.3006	59.4325	61.9844	87.7853	89.4929	58.8518	75.1798	48.1625	161.019	82.3052	54.607	88.737	86.1714	102.343	96.3597	91.9909	98.2611	79.1333	97.9991	82.8466	88.4933	95.1835	97.531	117.82	132.821	126.549	97.6401	121.049	93.6296	139.965	138.065	146.221	100.979	27.7445	0.274755	48.1625	161.019	3.34326
evm.TU.Chr22.336	104.631	103.653	105.134	86.888	98.2317	85.9088	112.985	125.368	123.92	60.6476	61.0446	60.784	67.3652	87.1537	100.983	81.4277	104.86	73.8251	174.143	174.632	151.546	103.088	132.541	129.74	110.85	92.3085	101.176	68.4421	80.0898	70.0887	104.879	108.578	110.819	73.896	62.2302	79.1115	68.8088	82.0903	75.3191	80.3188	84.9688	92.8352	96.6026	27.8022	0.2878	60.6476	174.632	2.87945
evm.TU.Chr21.4329	63.7627	66.9726	94.3563	59.8684	52.0668	65.2019	59.1778	133.8	58.4597	51.5703	49.919	62.6365	60.6561	123.096	101.074	85.3506	63.6781	42.0041	102.733	67.4734	40.9713	96.6564	103.255	80.8188	99.7499	98.6438	101.141	71.2268	81.1111	80.111	93.185	77.2981	103.553	113.311	120.726	88.596	81.1879	103.4	79.236	150.55	119.252	158.292	85.8603	27.8833	0.324752	40.9713	158.292	3.86349
evm.TU.Chr21.4388	78.1288	81.6272	113.432	97.8472	111.288	105.109	79.7458	97.8144	77.2615	72.3121	65.8757	64.9266	93.91	108.708	96.994	45.7944	47.555	41.319	53.9662	35.8707	41.5991	83.0897	106.367	80.4493	110.016	114.923	106.251	62.8204	64.5766	61.2526	71.1007	72.6311	69.3072	101.61	99.1783	119.553	114.135	104.778	122.423	139.612	144.328	138.302	88.0426	27.9314	0.317249	35.8707	144.328	4.02357
evm.TU.Chr5.786	44.2134	44.6697	48.9039	79.7399	67.7334	76.5863	49.5436	47.626	41.8082	102.821	115.939	63.2329	112.881	123.984	63.419	35.4907	33.6853	32.6619	46.4482	50.9606	78.3401	89.7936	76.4358	90.7118	69.9455	72.5923	64.1452	125.189	117.731	127.648	71.8948	64.0629	66.0133	40.5147	40.6185	49.1477	102.444	101.002	98.9371	100.472	93.3655	72.3044	73.7061	27.9615	0.379365	32.6619	127.648	3.90815
evm.TU.Chr19.440	130.248	124.264	129.542	124.374	116.965	123.008	113.6	133.253	117.11	84.0317	70.5166	78.784	84.9472	172.241	121.141	50.9948	57.5711	40.6398	96.6435	57.0573	30.6715	60.435	78.2892	80.2021	123.959	107.488	114.042	78.469	89.6527	83.15	96.9391	104.941	103.679	90.1797	91.871	102.942	78.5356	100.242	79.027	106.458	109.771	108.63	96.3454	27.9831	0.290446	30.6715	172.241	5.61567
evm.TU.Chr5.2121	87.9207	85.6679	88.52	72.8439	72.4607	80.2125	68.3851	63.9727	66.4751	67.103	68.3605	58.8511	112.148	142.817	118.911	40.202	34.8771	40.4963	58.5691	55.3306	53.1449	160.242	139.462	156.394	74.9882	74.2854	73.1868	100.878	91.5129	100.23	78.3236	84.5742	83.3462	69.1929	75.6536	71.3022	79.5743	81.119	76.5112	90.1956	88.4714	90.4815	82.7903	28.0128	0.338358	34.8771	160.242	4.59447
evm.TU.Chr14.627	36.6638	39.782	39.7869	44.5671	40.7571	52.0643	31.0522	35.7518	34.8132	101.543	98.5711	99.5498	148.167	81.1639	43.0363	40.2973	31.1847	47.7374	40.484	31.8132	43.1446	74.498	65.6533	56.4142	75.3611	76.8669	74.8008	41.3003	37.4222	39.7414	36.788	39.8398	37.3614	101.426	103.758	109.462	87.7595	69.2684	75.1636	80.2858	84.7926	75.7099	62.0382	28.0215	0.451681	31.0522	148.167	4.77155
evm.TU.Chr6.116	105.776	105.478	113.519	151.47	120.063	146.029	133.64	146.555	123.7	83.7895	86.3375	71.9058	78.8338	80.8271	78.6411	42.6746	53.4009	45.3324	87.1459	69.3001	96.9319	141.521	137.078	102.688	113.609	99.215	109.324	128.332	132.945	127.994	93.9985	104.588	104.087	105.581	111.009	99.2842	69.7919	79.7601	67.3734	119.069	140.865	123.983	103.177	28.0242	0.271612	42.6746	151.47	3.54942
evm.TU.Chr2.2337	112.208	105.442	109.278	127.977	126.179	113.888	108.668	135.376	126.678	103.818	98.0582	114.803	97.5465	137.57	164.363	66.2151	75.5689	61.1537	96.6543	59.6261	68.8979	126.617	165.136	97.4307	107.451	116.7	110.364	132.9	153.51	135.626	128.507	120.62	118.775	58.8127	51.4465	57.6063	122.088	106.377	128.537	112.634	124.089	134.195	109.986	28.2574	0.256919	51.4465	165.136	3.20987
evm.TU.Chr6.779	108.338	94.1953	120.391	103.446	98.7259	108.504	116.657	148.086	89.4772	118.166	104.392	87.8036	180.849	217.945	185.467	129.404	140.406	116.748	118.045	133.008	95.1942	127.449	137.117	126.138	99.7511	89.7384	89.0807	106.094	96.0578	95.4394	95.9133	94.0359	95.2923	101.528	104.057	90.489	84.6197	112.581	94.2413	110.266	86.5407	92.0973	112.947	28.2862	0.250437	84.6197	217.945	2.57558
evm.TU.Chr20.128	39.1899	31.9725	38.7388	48.2162	42.2429	46.4578	36.4642	39.6444	34.4221	98.0847	87.5805	110.468	121.221	92.9608	138.068	79.637	123.839	111.559	69.5387	97.5156	95.1176	73.6586	81.0933	73.5688	51.0609	59.647	57.1187	51.8893	49.5739	50.4442	100.044	85.6149	80.8641	63.681	71.9154	51.7613	51.4822	45.4796	47.5802	47.8498	32.2817	33.5416	67.6926	28.4242	0.419901	31.9725	138.068	4.31835
evm.TU.Chr16.389	67.9613	63.6177	68.024	77.525	71.6488	68.5897	59.7104	74.5776	64.5601	81.2308	69.8574	77.8163	110.97	111.445	89.8046	61.0571	65.4918	49.738	48.2719	52.0142	67.1151	58.9435	52.6145	48.1713	72.257	72.9951	67.6541	50.5947	54.7118	48.4848	63.4965	66.3242	68.4976	56.8378	65.9686	61.5388	89.7377	81.5826	84.9289	159.76	163.527	163.825	75.0828	28.4299	0.378647	48.1713	163.825	3.40088
evm.TU.Chr16.190	74.3345	57.5505	67.1719	98.1467	63.659	91.4206	62.5101	90.4178	57.5909	141.835	123.803	105	167.445	148.192	129.745	105.389	94.3748	74.4331	72.8984	68.7787	40.2322	129.105	125.063	133.889	102.674	96.4405	97.2709	122.385	104.134	112.305	90.8955	88.5017	87.4881	123.389	153.079	117.146	118.8	117.591	114.193	118.793	112.955	121.176	102.91	28.4367	0.276327	40.2322	167.445	4.16198
evm.TU.Chr19.1077	95.1376	75.189	89.2351	70.0526	59.5053	71.8658	55.9259	63.5384	62.4236	80.7453	89.3144	63.8081	132.909	165.738	179.97	39.2451	46.2222	41.413	48.5279	48.9147	91.0251	79.4902	75.6082	75.5401	65.4687	62.3008	58.6725	98.9816	84.292	87.196	58.4808	58.4735	62.1281	93.578	99.7633	78.6105	79.2881	98.8263	87.3795	65.261	65.0668	62.5829	77.8022	28.4422	0.36557	39.2451	179.97	4.58579
evm.TU.Chr8.1968	97.1539	102.118	95.1215	112.304	87.8643	101.246	105.281	135.658	109.846	63.5498	69.5507	73.2509	68.7848	69.4363	60.8364	45.2786	52.8168	36.4115	108.535	70.8246	50.0422	79.9384	88.7704	84.9432	86.5545	82.1971	90.3242	68.2631	84.8179	73.6276	66.163	73.636	78.3909	109.043	113.482	105.93	85.8302	101.689	81.4405	155.12	165.67	160.127	89.3302	28.5626	0.319741	36.4115	165.67	4.54994
evm.TU.Chr22.1471	49.7062	39.5188	51.2599	78.9912	58.3108	66.6474	59.1977	76.2947	57.1019	101.35	107.256	93.1529	205.219	122.986	149.186	50.5508	62.3975	54.6984	69.9343	89.775	98.3243	77.1291	49.8927	70.7074	61.8692	60.7254	65.0816	79.7141	82.4651	80.1918	70.0012	71.8745	72.9331	77.5273	89.1992	85.5207	80.1566	83.9315	84.4742	85.2317	80.7377	68.8849	79.0502	28.5653	0.361357	39.5188	205.219	5.19295
evm.TU.Chr21.3946	87.4486	105.598	105.385	122.52	85.1515	114.238	100.192	152.944	109.503	62.2755	62.2366	58.4881	80.1702	147.103	116.257	69.714	68.9109	47.4352	111.844	75.0997	50.0977	115.078	139.808	98.9966	134.159	123.227	128.109	78.8901	93.7366	97.9201	131.906	136.156	123.525	128.175	142.729	124.73	111.595	126.689	114.103	140.029	125.643	146.392	107.005	28.6667	0.267901	47.4352	152.944	3.22428
evm.TU.Chr5.2200	96.558	110.708	97.964	67.0481	82.0936	78.6232	84.2338	103.498	135.467	34.2644	37.8719	35.5774	54.7891	31.2554	44.6497	83.2305	77.8159	52.2808	118.981	94.1807	172.997	56.7533	60.5401	54.5333	80.4387	76.6059	87.4564	49.4258	55.5237	54.6485	68.2378	66.2463	57.0735	46.7254	39.6795	45.1869	55.8085	52.5332	58.4115	66.5331	68.5539	75.6346	70.7294	28.6915	0.405652	31.2554	172.997	5.53495
evm.TU.Chr20.55	123.552	110.151	102.567	171.921	109.866	129.273	110.615	116.245	94.0125	72.5133	97.5603	64.8664	83.9256	83.4088	55.083	92.3407	101.829	93.926	162.968	139.321	117.115	127.831	105.509	101.965	135.043	124.987	132.335	126.434	124.074	133.092	108.46	104.02	106.277	63.9207	57.6362	55.2895	66.5752	73.8752	69.1186	74.9358	75.2259	68.5191	101.623	28.7258	0.282669	55.083	171.921	3.12113
evm.TU.Chr16.1804	85.4845	85.6592	87.966	74.9306	91.127	75.2444	64.1298	66.8183	72.9947	89.3146	103.856	114.428	158.807	93.9098	102.521	128.225	136.438	114.453	46.1264	42.5997	81.9443	48.2894	56.5855	52.5272	61.9908	61.7528	64.2512	38.1071	37.7804	37.2152	41.5205	42.0258	41.2969	45.591	43.2275	53.7261	76.0304	59.9544	67.4064	88.2387	83.9275	78.1927	73.7289	28.8024	0.390653	37.2152	158.807	4.26726
evm.TU.Chr2.2462	83.0182	63.0496	48.8028	128.547	94.8246	127.392	114.395	127.807	125.7	35.0078	32.6001	39.5735	38.4059	35.254	45.8694	66.2185	71.613	77.523	79.8253	36.3518	31.7532	47.2001	59.635	52.0929	86.0564	81.6709	85.4509	33.2166	36.3743	33.4054	63.3241	74.8136	74.4596	81.5471	73.0905	94.9762	85.307	80.6423	87.0217	101.272	83.2689	94.0733	71.7245	28.8078	0.401646	31.7532	128.547	4.04832
evm.TU.Chr7.2337	142.451	141.389	166.599	192.846	147.597	169.406	140.884	168.707	145.626	157.733	175.69	145.362	132.675	115.472	126.613	101.816	103.389	94.1217	191.641	167.164	242.218	186.075	184.007	161.384	172.17	165.869	172.98	189.787	176.406	192.729	159.707	149.459	160.815	134.349	135.51	133.152	172.389	163.239	171.457	187.848	190.167	180.497	159.747	28.8158	0.180383	94.1217	242.218	2.57345
evm.TU.Chr11.1832	55.5063	50.549	51.6556	86.596	61.029	70.8105	58.0132	63.4057	63.2357	44.5676	45.356	33.5412	78.1032	93.756	101.804	38.9591	55.271	54.1518	110.522	104.182	95.0335	144.354	110.461	103.44	48.9761	43.8004	43.6415	74.8134	61.6894	61.8945	121.315	120.235	131.128	34.1177	42.2694	36.5176	60.9194	58.5856	57.6872	53.5112	55.8909	51.797	69.8355	28.8434	0.413019	33.5412	144.354	4.30378
evm.TU.Chr23.2596	90.2448	67.7164	89.8374	69.1804	68.6046	68.7005	81.5232	160.104	72.1315	45.814	49.0024	33.5892	50.7183	81.2056	72.3904	48.1615	46.2764	34.8988	102.084	64.7859	107.332	136.713	146.577	128.175	75.3089	71.5568	77.2772	57.2747	59.8916	55.5987	87.927	89.5838	92.1146	79.902	80.6333	74.7907	46.4954	60.1786	43.2705	49.9214	45.788	55.1086	74.2473	28.8582	0.388677	33.5892	160.104	4.76652
evm.TU.Chr7.2265	64.3313	65.752	64.4905	80.5057	73.7071	77.3004	78.3394	77.3616	71.3853	73.6445	80.1422	70.2875	73.2934	51.6776	62.3595	49.3331	52.9447	53.2778	91.9189	112.521	234.044	102.417	92.4229	101.116	64.4345	66.3695	65.8344	50.973	54.9057	55.5404	78.4641	76.6046	77.9966	60.7636	62.7116	69.9434	63.2733	59.1137	60.6162	75.0521	80.0868	79.022	75.1495	28.8597	0.38403	49.3331	234.044	4.74416
evm.TU.Chr2.2129	92.2094	86.4735	93.4179	105.199	106.892	108.847	94.898	84.8468	81.6021	89.8012	82.5117	71.0426	128.789	221.232	157.346	81.0079	99.732	80.6413	76.4641	93.6191	155.881	75.3401	89.9604	87.8792	58.2119	57.2303	59.1159	95.7171	87.6491	84.5794	93.9577	89.12	78.8308	109.835	111.947	109.492	76.5547	74.0366	69.0872	89.9091	90.5243	88.4795	94.5217	28.8972	0.305721	57.2303	221.232	3.86565
evm.TU.Chr4.1804	93.78	109.992	121.686	86.7306	85.9504	72.3336	86.1102	112.316	85.8627	54.3465	71.6356	53.9763	78.8666	87.4445	94.4799	54.5936	63.2227	50.5527	106.822	82.6568	132.23	183.18	171.414	147.992	82.124	65.1426	70.1279	74.5812	72.5205	67.8359	75.754	73.2517	82.2796	88.7178	90.7991	86.3446	75.5936	86.0517	63.1539	72.087	61.4595	70.4219	86.8196	28.9537	0.333492	50.5527	183.18	3.62355
evm.TU.Chr13.1545	148.927	155.995	147.068	142.132	130.09	135.622	143.15	186.807	143.412	121.003	108.014	110.596	148.764	168.176	187.533	81.4561	80.5426	54.7741	172.918	108.672	103.811	118.723	126.213	109.509	132.657	126.594	122.207	107.365	117.659	104.498	96.887	103.636	110.944	110.371	110.35	111.668	118.146	136.718	106.79	159.348	168.152	173.28	127.409	28.9823	0.227474	54.7741	187.533	3.42376
evm.TU.Chr18.1598	73.3199	74.3229	84.1945	76.8535	63.2444	80.5033	55.9865	75.4427	56.9155	119.637	120.046	98.3844	154.784	162.452	152.823	35.7198	36.9227	31.6237	56.4763	42.5737	56.6435	108.552	88.7626	99.239	79.8308	79.8418	67.95	100.723	82.0602	82.9594	64.0062	56.5365	71.9694	81.0151	98.0072	69.2101	80.4857	94.6666	84.1514	85.531	78.6418	74.2735	81.8401	29.0907	0.355458	31.6237	162.452	5.13704
evm.TU.Chr19.1617	117.09	116.153	118.842	138.098	117.999	120.146	123.961	134.024	110.142	85.2466	81.3087	86.443	112.684	124.254	120.341	51.1741	57.7329	39.9288	103.444	71.1786	47.4449	93.9273	106.787	105.896	115.241	110.747	112.509	98.4652	101.263	96.0539	92.3386	103.122	98.1264	128.829	126.386	140.886	118.846	138.736	115.869	171.044	169.42	165.348	109.226	29.1351	0.266743	39.9288	171.044	4.28372
evm.TU.Chr16.544	69.3695	65.448	56.5531	164.974	125.261	153.023	137.995	144.998	101.28	85.6545	108.93	101.34	52.7527	52.5301	79.4169	60.8095	65.933	60.2782	55.2868	81.5063	103.016	93.3272	97.7706	83.2363	79.9286	65.8214	74.6925	101.631	89.6514	104.839	64.1429	73.0349	78.1149	111.367	96.6822	95.7462	91.548	84.1291	69.0879	130.394	140.052	134.615	92.5278	29.2039	0.315623	52.5301	164.974	3.14056
evm.TU.Chr14.2892	115.656	143.356	124.976	130.228	127.296	130.347	131.463	160.554	120.247	87.6111	72.1646	83.6814	125.174	204.797	170.402	77.0388	68.9245	53.5524	119.028	83.5101	58.5847	110.938	128.722	112.517	130.014	112.445	124.799	97.3591	106.918	96.9565	118.348	123.032	125.084	124.11	145.352	147.955	107.371	128.061	111.898	147.051	126.251	130.542	117.722	29.2426	0.248404	53.5524	204.797	3.82423
evm.TU.Chr5.633	52.257	62.6588	60.8515	55.9819	53.8316	54.8432	69.7015	112.643	51.2465	49.8254	44.5109	43.0573	55.4858	114.558	77.134	69.4702	55.6862	39.5699	199.665	96.3624	53.4397	49.2691	81.6309	60.491	67.0472	72.1671	69.3429	51.4438	65.4125	61.9871	76.2575	65.4802	77.7999	71.0257	71.4731	82.4144	57.9907	79.7574	53.5992	109.608	110.063	133.663	72.3977	29.2691	0.404282	39.5699	199.665	5.04588
evm.TU.Chr14.3305	137.126	132.49	146.219	122.763	109.174	125.625	112.638	134.459	112.704	58.7717	64.9978	59.4866	62.8647	104.065	94.4047	52.9667	57.9425	35.135	89.9561	56.6971	49.8445	69.5862	67.1564	76.9745	113.402	106.001	108.051	90.0521	94.1297	85.7758	89.5112	95.3515	90.181	119.335	136.627	118.92	107.732	137.049	114.535	128.218	131.944	120.494	98.1275	29.2988	0.298579	35.135	146.219	4.16165
evm.TU.Chr12.1663	67.422	58.1171	59.2738	58.3688	50.8027	54.2392	64.7718	57.328	70.6977	54.7183	64.8312	50.9757	51.2219	45.2102	46.3228	99.0799	108.705	120.567	127.16	112.544	152.237	130.411	124.965	118.41	52.1181	52.1839	54.8218	71.5433	72.171	75.8574	66.9209	66.3863	67.5626	40.1279	38.6891	36.5078	41.8848	43.967	43.4465	55.839	67.2575	68.6192	70.5782	29.3879	0.416388	36.5078	152.237	4.16997
evm.TU.Chr15.1375	59.3154	48.959	54.669	71.1335	55.4153	61.426	52.0416	45.2339	45.4839	132.182	122.53	96.1364	158.637	112.657	136.275	34.6384	40.8028	40.0443	46.7991	52.7171	92.776	67.8528	48.7499	84.0116	73.9943	82.086	78.9309	136.218	105.387	112.041	62.1209	60.3931	64.4177	73.7777	79.291	72.9404	79.2576	70.3398	77.3843	67.7405	69.4602	64.9892	75.9823	29.4714	0.387872	34.6384	158.637	4.57979
evm.TU.Chr1.120	118.919	104.078	113.805	102.352	109.557	90.0354	126.822	134.14	126.377	74.4626	81.037	69.2171	85.6161	110.358	118.51	83.3865	94.0195	69.6313	148.375	129.349	142.683	186.874	184.67	154.947	101.414	89.6824	93.2861	89.0994	90.8299	83.7464	112.804	119.942	117.711	84.4304	77.8705	89.9184	68.5006	82.0303	73.2248	74.8315	71.4845	77.3431	103.747	29.501	0.284356	68.5006	186.874	2.72806
evm.TU.Chr14.948	139.526	139.225	149.666	135.73	114.294	146.388	117.589	199.867	123.805	101.152	84.7915	80.3746	120.687	159.924	170.881	94.2278	89.0482	60.7955	118.715	80.7967	62.7445	111.899	118.569	112.086	110.732	88.9647	101.542	81.8854	80.803	87.2585	100.991	94.0882	106.085	85.9512	75.4956	73.264	79.168	99.2996	78.5178	104.739	106.449	103.97	106.952	29.5371	0.276172	60.7955	199.867	3.28753
evm.TU.Chr7.1074	111.911	116.264	122.846	111.048	115.354	106.875	117.465	134.707	125.996	117.029	112.481	109.178	134.32	183.591	233.316	105.661	104.256	82.3145	83.7659	89.014	73.7483	144.615	140.054	122.344	99.8954	88.3082	91.4449	91.6473	82.0316	82.5645	86.0972	90.005	95.4481	118.306	113.891	109.973	71.9443	87.9019	78.6616	87.2327	96.9689	91.5576	108.62	29.5813	0.272338	71.9443	233.316	3.243
evm.TU.Chr10.1390	79.6106	74.8361	76.6724	98.0773	111.854	118.77	104.813	113.488	111.461	50.3391	48.3865	49.4353	46.6047	55.8306	59.7701	151.985	164.034	97.5579	102.44	99.5512	64.9529	51.8533	61.4267	49.6145	92.9873	84.5505	90.1096	53.4605	61.3675	54.546	84.7029	86.2965	86.2129	52.3517	54.5161	72.7078	43.9674	52.0241	45.008	43.0565	42.4218	54.7166	76.1516	29.5964	0.388651	42.4218	164.034	3.86673
evm.TU.Chr14.984	89.3074	72.2267	90.6985	67.8989	66.5336	66.4353	64.9783	91.5995	61.9435	97.0736	100.48	92.6882	115.779	212.51	146.521	58.9967	76.1208	58.5793	63.577	58.6228	67.5085	126.138	118.909	89.0453	60.3997	56.0206	64.4201	63.3764	62.9461	67.4053	65.2821	63.8435	66.8967	95.2501	98.6509	80.3814	80.8408	91.8517	82.8053	121.97	93.6817	107.552	85.1844	29.6332	0.347872	56.0206	212.51	3.79342
evm.TU.Chr13.2496	55.1152	58.0807	67.6683	59.7012	47.9054	51.8179	44.3912	68.7995	51.5591	43.3954	47.9877	43.5794	59.8642	159.9	119.707	69.8442	72.4477	35.1787	97.6413	122.716	152.001	97.1582	95.5521	76.5769	45.4408	41.1958	42.1114	37.77	40.3633	37.0279	36.7648	40.9271	39.6974	63.7062	58.6896	56.8894	46.551	47.8102	50.0987	58.6421	49.0155	51.5078	62.9237	29.8065	0.473692	35.1787	159.9	4.54536
evm.TU.Chr4.1148	84.024	86.5803	110.233	100.017	84.5032	94.5743	65.5526	114.412	84.831	87.3018	83.0252	68.2887	115.101	182.956	135.379	108.259	104.914	72.449	81.5836	87.221	115.888	107.011	101.719	73.1339	81.4459	62.3989	67.5124	67.4506	63.3425	61.7152	51.4897	50.5038	58.7867	40.4824	38.2977	32.7759	49.8083	57.2656	43.9978	50.8306	47.8375	51.4821	79.1996	29.8313	0.37666	32.7759	182.956	5.58204
evm.TU.Chr14.664	61.4193	61.4039	58.2563	57.128	62.932	64.8114	70.0514	80.0424	62.5377	62.9598	65.3397	58.4481	89.0201	115.209	105.026	93.2898	106.127	92.8845	92.1213	114.734	155.445	152.674	157.663	120.457	62.2498	61.6536	59.0515	70.5264	71.154	75.1179	75.0313	81.3573	79.8338	38.1225	35.667	40.7662	54.92	53.352	53.6876	54.7874	56.6083	57.0323	77.1643	29.8459	0.386784	35.667	157.663	4.42042
evm.TU.Chr5.2237	40.3981	34.0844	52.7566	38.7682	34.0231	37.9656	39.0839	46.231	41.2663	115.705	91.9465	70.4558	117.002	138.305	132.171	85.8083	105.85	104.844	44.4618	74.3246	101.567	94.4884	90.7127	65.4781	53.2026	41.3211	50.9641	59.7541	49.5459	59.8878	40.7187	44.1547	45.1161	37.9539	38.2354	33.9755	38.3166	44.7224	48.581	37.8977	40.9918	38.6459	61.9448	29.9124	0.482888	33.9755	138.305	4.07072
evm.TU.Chr9.1549	97.7395	100.215	98.0941	136.612	110.268	125.284	118.937	96.8599	95.1327	126.635	161.341	130.037	231.915	159.427	105.154	73.2253	89.4044	82.9415	155.751	136.661	165.526	117.984	88.6542	134.68	129.322	130.965	126.462	108.363	102.938	104.421	140.129	140.166	139.3	150.56	152.042	164.752	155.202	151.534	149.445	160.423	153.976	139.656	129.479	30.028	0.231913	73.2253	231.915	3.16715
evm.TU.Chr12.567	104.387	121.385	120.717	118.486	102.935	111.146	119.556	124.164	105.73	142.17	138.159	108.165	153.806	225.34	163.645	60.4588	63.9339	61.128	98.804	69.9988	57.4025	109.167	99.2557	135.296	105.367	98.4621	95.0898	120.461	112.778	116.224	86.2477	95.1482	90.4086	129.484	140.605	127.851	92.7203	102.603	91.9403	109.039	112.664	99.4806	110.519	30.0312	0.271728	57.4025	225.34	3.92562
evm.TU.Chr7.233	38.1229	42.8825	39.011	36.7245	36.9712	37.381	48.1804	41.22	44.1206	56.736	54.221	76.6827	58.64	54.7067	44.9171	42.3307	38.1366	50.2755	95.5739	108.265	205.696	84.6609	92.6576	111.787	36.6277	46.0821	41.1942	53.5464	48.0951	51.0133	53.1398	49.9801	50.114	41.928	36.4506	45.6511	53.8948	40.4808	47.9476	52.2869	54.9769	51.8864	57.0285	30.1287	0.528309	36.4506	205.696	5.64315
evm.TU.Contig43.28	107.879	102.001	88.6342	122.636	101.779	111.775	114.733	125.471	128.849	95.0661	109.289	85.2343	66.6242	41.7633	50.0707	58.3141	61.6329	48.1413	125.154	76.9249	99.7204	174.119	145.418	150.15	108.479	101.017	104.391	111.395	112.739	120.703	139.8	136.932	147.374	77.2935	70.7681	73.8893	76.2448	75.732	75.8754	88.5797	86.8896	83.181	99.5872	30.1948	0.3032	41.7633	174.119	4.16919
evm.TU.Chr3.2077	170.048	172.607	184.239	165.869	153.253	157.743	147.798	218.538	173.932	146.324	149.956	135.448	212.036	221.32	253.156	128.094	138.955	93.0699	168.529	142.05	105.214	173.829	170.773	163.998	167.701	151.748	166.599	133.696	161.915	145.685	164.61	162.428	172.1	124.423	119.746	127.275	147.358	171.445	141.022	180.782	163.9	187.32	160.394	30.2183	0.188401	93.0699	253.156	2.72006
evm.TU.Chr2.392	93.494	76.2459	78.6144	82.0984	68.6074	87.6105	71.8253	97.3436	63.6956	160.231	171.97	118.099	145.79	199.89	135.323	96.1613	103.384	94.3461	82.7432	76.6701	75.9798	135.57	122.568	111.279	76.1774	65.4404	69.0382	85.9659	75.9299	74.1619	79.1984	77.1918	80.692	92.2926	93.0289	84.4383	84.8843	91.2977	78.1302	83.4625	76.069	75.1559	95.0499	30.2574	0.318332	63.6956	199.89	3.13821
evm.TU.Chr8.2483	70.9439	68.693	63.9561	94.7462	75.9631	86.5194	74.9857	100.615	83.3932	86.4289	118.189	90.6465	119.717	64.6328	95.1	65.0248	73.6262	63.7339	92.9992	103.749	138.197	194.293	184.948	172.562	76.0608	67.3097	72.6978	78.9783	77.8212	75.9212	85.7387	78.6784	86.9966	104.597	103.035	95.64	78.746	82.121	76.6977	107.536	99.3957	102.52	93.6703	30.3153	0.323639	63.7339	194.293	3.04851
evm.TU.Chr21.2227	149.462	154.847	144.3	152.439	153.846	136.853	144.289	140.721	158.992	96.1422	117.874	125.136	121.784	88.9034	110.388	126.184	157.507	132.25	130.682	137.511	240.617	165.988	181.379	151.499	132.377	129.814	133.672	97.2327	99.8334	94.4552	125.477	132.07	137.265	142.046	144.739	162.319	148.602	143.299	135.211	204.613	204.833	188.009	142.273	30.408	0.21373	88.9034	240.617	2.7065
evm.TU.Chr3.94	93.9434	79.4713	91.439	90.5383	70.0927	79.3674	78.9937	117.536	83.8384	92.8825	70.7164	62.7773	114.877	186.472	154.82	81.308	77.1646	59.9813	81.4275	71.5438	51.3359	98.5603	86.3529	85.4322	77.7555	69.5011	74.126	105.839	104.619	101.22	89.9288	89.4332	95.8268	37.9265	31.1083	38.0624	37.0307	46.662	31.7578	49.268	50.6488	52.4605	79.6202	30.6252	0.384642	31.1083	186.472	5.9943
evm.TU.Chr14.3083	103.354	94.8835	142.176	82.8412	70.0993	76.6002	78.9582	148.957	101.96	94.3047	111.397	58.1277	129.062	147.967	137.146	74.4599	70.654	50.8523	71.2875	53.5852	51.2424	41.0937	55.5384	34.2962	48.5139	42.4244	48.5059	72.1346	64.3301	64.6392	58.4188	47.5814	54.9496	88.9706	98.607	62.841	55.3492	63.1703	56.4126	63.9078	48.0914	45.5336	75.3625	30.6563	0.406784	34.2962	148.957	4.34326
evm.TU.Chr16.1878	145.167	144.494	143.157	182.565	160.008	182.787	162.677	196.75	173.359	154.426	169.516	156.675	218.055	235.603	299.886	160.104	202.996	179.77	147.82	143.025	180.842	191.759	193.576	180.169	147.593	140.262	139.733	145.674	158.268	148.593	170.082	182.077	177.328	191.91	174.102	206.433	147.361	169.527	151.966	208.708	195.867	189.123	174.995	30.716	0.175525	139.733	299.886	2.14613
evm.TU.Chr13.578	141.723	164.591	156.363	142.264	140.487	144.225	153.115	188.75	150.122	112.619	97.736	91.394	111.94	157.893	190.805	95.2765	109.762	77.4019	123.416	101.146	59.3878	129.643	135.3	136.382	151.561	148.819	140.569	138.28	148.563	139.404	126.703	148.348	143.857	157.015	157.311	164.803	130.572	175.553	141.204	201.917	185.614	188.863	140.493	30.7609	0.21895	59.3878	201.917	3.39997
evm.TU.Chr16.1751	138.481	148.334	149.371	128.065	104.945	119.181	121.343	152.193	126.696	84.5312	78.2318	74.8709	104.352	126.784	106.801	48.8691	50.0105	34.7569	96.4158	72.0144	52.4291	81.0077	78.9236	76.9267	146.992	131.923	134.361	122.202	121.765	112.897	123.123	116.306	129.027	122.643	131.15	125.457	115.835	138.191	114.304	146.274	141.68	142.23	111.236	30.7663	0.276587	34.7569	152.193	4.37878
evm.TU.Chr19.467	68.8845	69.2669	76.1051	92.5905	77.2552	88.4351	48.7636	58.5915	57.2992	90.921	109.129	61.7207	79.8451	73.6254	35.6492	55.0139	55.8193	52.4758	34.9973	39.3181	36.218	59.0782	50.0069	56.8271	80.8439	82.8421	80.0055	47.0173	42.1073	41.5598	48.2743	45.4799	46.7576	83.3588	92.0587	80.7668	133.273	114.894	111.19	156.174	143.368	135.83	73.6581	30.8153	0.418356	34.9973	156.174	4.46245
evm.TU.Chr3.717	63.3405	56.7814	41.3518	131.632	68.7306	117.961	86.4446	83.5115	70.7442	90.4401	89.9452	70.2166	53.5121	40.258	33.434	36.2853	41.8384	58.7624	69.9342	40.1753	49.0042	162.001	139.715	127.01	102.407	102.775	102.574	124.185	107.268	125.656	74.2778	76.9167	76.232	69.0137	58.2012	57.6893	99.3537	82.7202	84.805	95.7982	97.6431	99.6444	82.3855	30.8326	0.374249	33.434	162.001	4.84539
evm.TU.Chr11.914	38.4441	31.7516	30.7003	36.6749	30.5514	36.5452	30.3614	31.9412	31.9154	105.406	113.002	113.669	101.914	135.179	155.78	33.5363	44.719	38.1377	46.2982	45.0971	61.4787	83.7381	72.5551	67.92	35.9568	35.1218	31.7321	64.1038	59.6993	57.8824	42.5034	42.5393	41.6599	37.1957	38.3952	40.672	54.1288	51.9927	50.2199	34.0723	33.9266	30.8921	54.7622	30.8596	0.563521	30.3614	155.78	5.13085
evm.TU.Chr5.2014	140.926	128.164	134.999	174.152	137.865	160.114	137.009	120.323	126.484	130.407	150.64	137.078	116.612	76.8776	73.3591	128.219	118.036	132.908	166.241	129.654	163.577	179.126	160.423	218.198	179.521	194.66	185.263	163.882	163.626	178.189	163.679	163.572	169.638	167.018	188.642	175.546	176.884	180.611	187.054	187.455	198.83	186.701	156.004	31.036	0.198944	73.3591	218.198	2.97439
evm.TU.Chr8.2938	91.5368	111.491	110.036	133.165	114.363	120.377	118.893	94.1977	116.507	68.539	71.1663	85.9465	82.9483	72.6998	87.0926	156.842	154.801	149.435	144.552	119.33	173.964	96.3674	120.63	95.9559	138.793	152.723	149.453	89.1673	92.5251	88.597	93.5064	100.354	100.866	84.988	81.459	103.569	107.988	94.713	92.3567	158.823	181.732	183.839	113.959	31.1042	0.272941	68.539	183.839	2.68225
evm.TU.Chr2.1883	66.2323	60.8164	66.9507	75.4459	60.9852	78.1012	60.99	61.9842	62.3503	132.64	131.467	101.98	149.68	116.879	125.886	61.3882	63.8472	64.9175	63.3469	68.4108	98.8373	83.4912	63.6041	80.8355	63.5582	63.0579	63.8727	97.2324	82.7815	83.0687	68.433	66.7868	71.3893	165.626	173.185	149.619	74.396	68.4942	73.2899	74.1161	75.9738	67.0292	85.309	31.1716	0.365396	60.8164	173.185	2.84767
evm.TU.Chr22.295	157.679	152.231	146.627	152.191	138.506	138.964	114.949	117.506	120.293	174.036	175.952	172.245	184.598	137.775	156.266	109.16	114.197	121.429	81.5264	86.1766	78.5819	181.168	174.486	150.351	124.054	122.629	130.229	173.179	162.403	167.908	142.398	133.464	137.696	98.6421	94.3327	91.9026	121.587	121.009	123.953	86.6415	85.8452	77.8485	131.729	31.1931	0.236797	77.8485	184.598	2.37125
evm.TU.Chr16.1948	39.294	39.4063	38.2132	50.5423	44.835	48.3689	40.1757	31.9754	34.8065	47.7493	47.1794	50.4458	55.3387	37.6226	44.4359	42.1557	40.5139	45.0346	36.8407	69.7976	238.261	35.5272	40.8377	37.1865	38.4481	44.1625	39.8982	58.0551	53.5692	56.5982	32.4533	32.7765	31.161	35.498	36.0426	42.1984	39.3459	34.1089	36.6998	45.6281	45.3606	45.7594	47.2454	31.2401	0.661231	31.161	238.261	7.64613
evm.TU.Chr21.2380	115.054	114.725	119.418	85.7258	102.029	92.2227	76.2136	63.7399	92.6724	140.038	147.31	185.736	151.936	73.0108	95.1171	149.042	144.405	165.995	72.6022	87.5562	86.8681	117.966	155.126	82.0264	91.812	103.632	99.135	91.0204	87.5344	89.6024	69.5117	71.6689	71.6293	64.4518	74.8022	94.9632	118.504	96.6611	106.024	67.433	69.5055	59.1024	101.036	31.2557	0.309351	59.1024	185.736	3.14261
evm.TU.Chr20.2751	126.147	111.953	94.8834	167.27	122.221	144.893	133.611	166.849	145.731	78.0973	80.434	65.2097	59.3752	41.7402	49.3794	65.0423	95.0332	70.5598	60.9878	47.2294	48.8682	68.8603	70.5781	93.0515	94.0996	87.6384	96.6183	68.041	72.9993	65.782	74.2945	78.2325	77.0975	79.7653	54.8076	62.2695	108.798	105.723	111.835	98.283	87.4636	105.725	88.9876	31.3048	0.351788	41.7402	167.27	4.00739
evm.TU.Chr11.1695	120.921	118.813	129.153	123.28	86.0067	108.185	104.412	203.6	103.755	95.8642	83.7825	73.8319	130.658	165.022	173.27	81.5376	69.6716	40.298	131.517	90.0011	66.9504	103.792	113.326	96.2405	127.049	113.781	125.877	112.924	123.579	117.988	114.854	102.408	118.257	71.4398	58.4493	57.3515	75.4549	90.0161	69.3178	112.413	100.904	103.571	104.989	31.3342	0.298453	40.298	203.6	5.05235
evm.TU.Chr3.2359	45.7945	39.6962	39.0385	48.867	60.7064	47.4723	57.8708	62.6739	53.6376	152.944	163.61	166.879	49.5066	35.019	34.7471	69.3229	79.7161	111.893	113.301	49.2135	94.4209	64.1468	46.9598	56.9333	57.2646	64.1504	56.4396	72.8289	70.4084	62.9747	75.7983	70.8483	68.7401	58.5758	58.33	51.9699	48.1357	56.7937	56.4562	57.6397	42.6091	45.3792	67.136	31.4066	0.467806	34.7471	166.879	4.80267
evm.TU.Chr2.621	41.8292	36.6024	48.7498	66.9725	46.4165	45.2699	58.2419	79.9897	47.7111	35.06	43.7812	37.6105	38.9119	38.951	58.0403	47.8908	44.855	34.2165	82.5122	88.4337	112.109	94.8593	91.5827	93.629	65.3423	62.9616	63.8085	59.3268	54.6934	67.9212	71.616	64.3526	75.8875	120.424	143.797	97.7381	49.3326	65.2458	57.2984	106.967	155.089	150.035	70.1444	31.4403	0.448222	34.2165	155.089	4.53258
evm.TU.Chr9.1610	89.4326	60.9057	41.0589	109.283	72.0969	115.055	106.799	96.8489	78.1751	56.0085	64.2385	81.0241	39.669	58.7012	68.2249	37.8166	51.9025	52.8615	40.5353	32.6202	46.4746	160.423	148.966	166.581	76.0604	64.8672	72.6666	75.6192	67.987	84.1173	66.698	74.4209	77.8417	44.9153	30.0892	31.7876	75.6187	77.0852	64.8683	86.9092	72.804	66.8206	73.4971	31.4728	0.428218	30.0892	166.581	5.53623
evm.TU.Chr19.1406	93.6868	86.6308	62.2935	85.1112	82.1265	76.6892	112.537	160.157	96.6442	78.1994	78.4193	64.0125	97.9801	113.913	151.492	61.3773	73.3563	53.5822	134.381	110.576	96.8822	139.811	126.517	153.622	50.334	42.6949	49.0647	49.058	53.3122	50.8699	77.1774	80.4461	77.6747	103.15	98.9869	100.976	48.8723	65.0313	55.5327	59.9179	53.1695	59.784	84.906	31.6343	0.372581	42.6949	160.157	3.75119
evm.TU.Chr4.870	144.63	136.696	138.661	164.957	137.809	152.713	152.266	172.773	148.928	126.59	119.909	110.408	176.818	193.472	203.522	85.2621	87.5873	62.6759	137.196	91.8322	74.2546	158.534	148.659	172.023	154.187	147.784	139.785	154.652	144.415	138.388	116.045	120.93	127.442	126.569	118.945	125.338	141.93	162.82	142.403	179.729	196.231	181.472	140.887	31.6396	0.224575	62.6759	203.522	3.24721
evm.TU.Chr3.2132	118.909	116.914	124.553	101.917	87.0139	89.2807	103.639	142.672	123.778	54.3917	56.9118	45.519	77.258	108.613	126.893	76.027	101.058	70.0984	138.673	98.7406	85.0234	91.2155	99.3975	76.0429	44.9039	41.2097	44.2022	74.6129	81.0967	76.661	39.2512	38.2287	50.7175	46.065	40.7118	35.695	39.8797	48.9263	40.8122	50.0012	51.5158	53.5087	76.489	31.6858	0.414253	35.695	142.672	3.99696
evm.TU.Chr21.4174	41.3277	37.1626	37.7827	55.3571	46.0819	52.6077	44.0323	37.7624	38.072	77.4554	85.9539	65.9716	79.937	36.6876	49.6149	34.2228	31.9634	38.809	41.5477	51.4929	120.2	128.014	94.2655	136.204	62.2052	67.0496	63.0077	82.0272	73.2706	80.2198	79.7546	78.0646	82.8937	120.571	115.634	119.903	119.397	94.2551	109.703	112.213	115.686	111.252	74.9913	31.7705	0.423656	31.9634	136.204	4.26126
evm.TU.Chr2.899	106.63	95.5448	112.217	102.161	72.7726	92.1106	92.068	152.4	94.5208	73.6219	67.4841	50.1169	98.2883	173.702	164.645	81.395	76.2258	53.5213	105.345	92.4041	82.165	167.115	158.498	128.81	77.9448	69.4808	70.547	108.742	102.728	100.141	86.9387	82.2003	86.1332	60.3868	63.7661	50.5165	64.6798	70.5138	64.8868	73.259	69.4105	73.4023	92.1295	31.7897	0.345054	50.1169	173.702	3.46595
evm.TU.Chr10.1284	105.309	102.147	101.072	93.545	84.4303	99.3486	85.4227	119.489	87.5273	113.474	99.036	74.956	126.64	141.029	149.421	42.0939	43.0209	32.0169	80.7031	55.985	36.0548	120.591	114.308	121.388	107.494	92.5678	90.2727	92.7108	89.0784	83.654	83.8672	82.0838	91.7135	141.509	161.207	123.232	131.395	159.858	127.065	142.661	134.727	129.339	102.225	31.8925	0.311983	32.0169	161.207	5.03505
evm.TU.Chr14.3747	89.134	86.7024	107.631	86.0828	102.451	86.3232	91.1187	100.395	99.4371	61.1607	47.4279	40.7953	75.4479	107.249	112.085	72.2876	84.5457	48.6331	56.997	50.0832	51.8761	92.92	79.9913	88.9511	88.1112	83.1999	88.8814	64.0446	59.8591	57.9992	94.6929	99.1586	92.1786	177.859	197.384	158.219	108.025	112.281	104.31	106.448	110.717	108.892	91.2378	31.9138	0.349788	40.7953	197.384	4.83841
evm.TU.Chr5.153	57.4515	53.5941	54.3952	47.1421	38.2212	44.936	41.4297	43.7146	47.8639	95.9172	76.7181	84.0261	50.5033	43.0147	46.7053	97.0043	119.06	140.149	53.3866	47.5196	67.2404	174.605	146.958	132.535	49.0665	48.7444	47.6685	78.886	65.3013	68.5667	53.2829	51.0948	57.2566	58.0796	58.5207	59.4223	63.6402	63.0247	62.4284	43.3024	42.2425	40.8638	67.0353	31.9297	0.476312	38.2212	174.605	4.56827
evm.TU.Chr2.735	130.253	170.666	146.171	156.177	168.715	159.403	106.953	83.498	126.422	88.6711	99.3654	92.9212	92.7204	54.9139	57.7358	70.2231	64.6392	74.5758	83.181	79.0593	81.8503	44.4649	46.3678	52.508	93.784	100.058	101.737	76.9456	76.4779	78.7438	83.1172	87.4069	85.9183	83.812	89.1811	98.1122	116.968	92.5921	110.606	127.801	124.962	133.769	97.463	31.9646	0.327967	44.4649	170.666	3.83821
evm.TU.Chr13.2021	113.019	110.967	136.902	116.433	99.6801	119.502	88.985	154.326	106.179	97.8825	84.2946	73.7193	129.692	256.477	200.43	136.137	120.826	86.3568	83.798	99.2415	141.905	123.589	137.396	106.232	126.548	109.777	116.13	87.5923	77.9706	82.721	100.539	100.958	98.8434	115.116	106.938	127.452	106.872	103.567	104.257	118.04	118.263	125.525	115.502	32.0338	0.277345	73.7193	256.477	3.4791
evm.TU.Chr22.1312	122.667	117.918	127.382	146.584	132.098	144.362	140.328	154.173	122.13	99.1893	89.3201	86.9376	131.94	131.644	138.187	125.084	131.379	109.787	152.523	111.692	95.578	218.683	219.954	248.492	140.684	125.08	135.136	111.215	119.197	122.047	118.834	134.013	126.851	140.763	150.987	157.315	105.767	122.152	108.079	145.976	153.13	154.855	135.003	32.0339	0.237283	86.9376	248.492	2.85828
evm.TU.Chr12.1121	162.638	194.52	165.785	158.208	165.999	160.444	195.034	241.43	208.004	173.451	142.623	134.473	173.146	215.676	189.291	124.777	122.484	106.059	166.466	150.525	99.3587	224.888	202.171	219.846	164.363	152.783	166.513	122.173	145.545	122.679	161.411	164.927	164.534	139.838	125.315	143.549	137.339	161.427	137.443	174.596	179.444	176.481	162.801	32.1077	0.19722	99.3587	241.43	2.42989
evm.TU.Chr21.4109	117.01	118.179	132.506	132.302	115.61	122.642	128.112	150.58	95.7967	64.4629	46.995	62.2856	61.9879	104.964	55.8745	69.3986	62.0581	45.8226	87.9799	77.1377	50.6116	51.9157	62.3757	61.4415	161.886	143.528	155.686	82.8108	111.049	105.839	126.866	141.351	120.358	94.5017	89.1776	92.635	74.6769	83.7239	78.9876	101.372	101.713	104.569	96.3995	32.2111	0.334142	45.8226	161.886	3.53289
evm.TU.Chr7.913	90.0249	92.1687	94.0805	98.5803	91.7206	100.951	87.8243	72.5722	78.452	103.282	136.891	140.27	105.002	76.344	67.8735	70.4823	53.3164	68.9895	54.5884	87.8293	248.828	129.652	111.339	129.936	70.0088	79.3143	72.7338	94.9039	90.322	95.0003	63.4958	65.7343	70.0471	94.5566	101.207	105.566	118.077	108.183	112.569	112.488	117.253	104.237	96.8261	32.3096	0.333687	53.3164	248.828	4.667
evm.TU.Chr11.313	80.7387	75.2154	78.9636	78.0455	75.9564	79.0424	78.0224	86.9658	83.338	54.197	59.7963	51.9306	66.9485	66.0104	84.0348	75.4111	87.2985	62.5736	74.8816	68.2928	80.0004	170.448	177.863	156.641	139.99	124.82	131.747	90.1351	105.022	89.1496	131.063	141.76	134.587	99.9614	78.0176	84.5069	111.372	122.354	123.154	133.276	136.439	123.96	98.9031	32.3989	0.327583	51.9306	177.863	3.42501
evm.TU.Chr22.1521	91.8463	76.498	81.5956	96.246	64.6671	84.6859	76.9785	111.955	79.8674	145.171	116.632	99.6207	121.443	183.168	161.219	84.6361	100.212	92.7271	69.9378	82.1697	72.7633	167.798	185.165	154.411	74.3413	67.5727	68.2427	111.751	101.475	111.162	77.4022	80.7749	76.2449	144.117	133.242	127.013	114.756	124.492	115.166	94.9083	82.4723	77.1926	104.375	32.5138	0.31151	64.6671	185.165	2.86335
evm.TU.Chr16.276	82.1285	77.0274	75.2689	97.3542	82.8907	96.3584	78.0199	68.4124	66.6804	110.266	97.6455	102.722	119.928	93.437	105.423	69.0257	56.5303	71.6855	54.66	59.5736	74.1348	167.298	141.786	174.992	101.936	102.786	98.8972	118.327	102.903	110.093	96.9018	94.8449	103.708	174.972	186.423	155.207	128.955	123.327	127.547	112.799	119.511	110.482	104.592	32.5411	0.311124	54.66	186.423	3.41059
evm.TU.Chr18.1630	120.372	132.555	150.2	103.025	102.044	106	115.511	138.492	91.3763	80.3021	92.8169	72.7168	87.9923	71.6775	126.939	49.2715	59.2054	37.3868	82.4356	111.603	190.988	64.0711	81.7316	125.715	83.3816	83.5989	86.6436	89.969	82.7051	80.0981	79.287	97.5225	93.2036	155.451	161.444	177.309	80.4731	97.4939	86.9518	119.576	111.353	105.1	101.571	32.6409	0.32136	37.3868	190.988	5.10844
evm.TU.Chr21.1936	124.396	136.588	142.499	125.148	131.335	123.458	157.378	201.661	129.745	75.7713	59.4047	68.3619	83.2481	114.504	126.926	85.386	93.2228	56.6077	164.939	113.222	77.6365	116.103	133.367	130.898	111.69	122.332	114.553	110.749	149.473	120.763	106.13	135.956	123.447	144.421	120.848	167.599	116.478	159.073	128.5	175.585	179.785	178.055	124.696	32.7809	0.262886	56.6077	201.661	3.56243
evm.TU.Chr17.666	64.5421	54.1167	69.6126	67.2227	56.5717	57.174	69.533	79.6631	75.7859	67.9223	76.6544	60.7417	84.5901	71.269	106.305	47.339	78.1367	60.4488	176.814	117.411	154.801	153.772	156.77	117.717	120.659	94.66	115.973	101.822	110.173	98.3463	86.0208	97.2165	90.7803	56.427	59.7852	59.0782	44.2767	50.7337	43.5732	61.5157	70.5702	66.4225	84.5939	32.8327	0.388121	43.5732	176.814	4.05785
evm.TU.Chr9.156	58.252	54.2938	56.1893	87.4787	65.4827	78.5346	70.9331	74.6862	68.7839	62.8708	72.4227	66.6253	54.036	32.2836	32.0741	57.9251	59.5006	62.5434	141.474	118.293	224.007	98.6526	95.77	80.427	57.108	57.7898	56.185	86.3745	80.4963	84.1729	77.7269	78.9457	81.8823	45.7896	43.676	42.2032	45.6089	43.9647	39.819	43.5213	51.8595	51.4242	70.0497	32.8424	0.468844	32.0741	224.007	6.98403
evm.TU.Chr17.1876	103.402	119.955	124.728	108.436	82.8507	113.442	109.186	187.98	104.588	60.9934	51.7629	51.9142	79.4181	170.248	124.781	92.3535	68.8667	42.5025	125.558	64.4584	44.3643	56.6387	76.6614	57.038	100.474	99.3083	100.725	85.7628	101.547	86.7511	85.1964	84.1329	88.7821	83.7642	82.3461	86.6211	77.5377	99.0667	76.8886	156.26	135.875	152.637	95.3763	32.8558	0.344486	42.5025	187.98	4.4228
evm.TU.Chr13.2320	99.5891	105.193	112.373	103.578	78.6227	101.186	80.2069	101.116	81.9358	172.634	134.928	178.46	213.244	195.942	127.58	139.193	83.9317	118.806	98.7982	103.103	94.1139	72.2881	86.4579	103.591	65.9608	82.9542	78.4815	100.179	87.1448	102.691	94.1547	78.7386	88.3733	81.2465	90.7396	71.6921	102.649	81.9619	83.4111	90.523	85.2108	96.6838	103.563	32.874	0.317428	65.9608	213.244	3.23288
evm.TU.Chr1.391	106.951	79.5243	77.9105	99.0553	95.1585	90.3139	117.725	154.24	125.159	116.294	78.6874	83.777	91.2749	108.562	96.0798	98.8328	113.409	107.314	71.8952	83.3836	85.5133	192.909	184.175	194.822	52.7611	48.4468	45.7491	95.7707	124.587	129.605	78.2215	92.5922	82.9666	100.147	98.8559	90.655	79.1318	99.0584	75.6373	92.4439	79.9197	80.3088	99.9958	32.9253	0.329267	45.7491	194.822	4.2585
evm.TU.Chr8.2866	77.8772	76.351	83.77	100.229	79.2479	90.3548	62.9427	57.715	66.3054	174.39	188.106	155.69	155.197	182.206	130.606	71.4288	81.4047	93.426	71.1556	72.0752	68.648	105.049	83.6304	89.8814	99.0987	102.724	94.5614	124.775	100.561	110.285	64.4032	60.7969	66.347	72.6874	69.5843	63.9561	100.718	94.5001	105.705	87.5881	95.5613	80.6844	95.5291	33.0935	0.346423	57.715	188.106	3.25921
evm.TU.Chr16.750	186.434	166.32	137.552	157.392	145.824	136.174	163.553	157.949	158.731	86.539	94.7455	87.1409	100.887	124.399	133.784	64.1881	67.7391	59.915	103.208	91.7523	98.7216	178.75	172.678	188.659	135.544	135.025	116.978	131.347	152.197	128.221	133.717	143.094	144.515	148.795	133.05	128.706	163.935	186.878	160.745	154.616	145.088	131.878	134.223	33.1351	0.246866	59.915	188.659	3.14879
evm.TU.Chr1.67	66.6788	72.6647	73.1476	67.5026	62.4391	66.3572	71.7028	73.4043	57.9141	103.705	97.2318	77.7042	149.709	208.396	159.976	39.4267	39.5057	32.8974	53.1693	46.781	47.8876	77.1075	70.1509	79.5463	51.9916	51.0592	52.1355	95.3743	77.1849	81.5077	49.7411	47.8609	52.5982	58.4012	57.5996	54.878	62.9925	61.6963	65.7132	54.5739	45.6074	53.188	70.6931	33.2329	0.470101	32.8974	208.396	6.33471
evm.TU.Chr17.1438	128.927	107.498	109.251	107.387	93.6248	89.3127	92.5851	116.067	123.193	93.7062	97.9818	71.2121	64.1229	56.609	78.1981	88.2614	122.288	91.323	77.65	69.1201	36.6265	179.948	173.15	128.359	116.086	99.4925	112.5	138.134	135.327	131.79	96.1007	101.962	105.45	55.8943	51.9201	53.0982	52.6551	55.4197	55.6934	55.1041	64.2741	60.2126	93.7504	33.2555	0.354723	36.6265	179.948	4.91305
evm.TU.Chr9.231	70.9739	70.9083	88.8237	53.6652	49.6765	57.6473	50.9972	81.9298	62.4441	101.389	85.622	75.4028	111.587	183.19	183.834	49.0213	51.5625	44.3445	44.2508	47.431	40.5821	109.829	129.76	86.8878	55.5257	49.9633	51.2719	62.7878	53.954	55.0362	49.4311	49.4746	53.2542	90.2587	90.1224	78.717	54.223	60.4431	59.7408	49.698	39.9322	41.9445	70.8938	33.2957	0.469656	39.9322	183.834	4.60366
evm.TU.Chr12.186	78.1271	77.354	88.2132	171.178	121.895	140.422	133.33	164.73	111.766	48.375	56.3517	46.0646	106.733	71.5083	125.57	51.6557	52.7967	39.8903	78.6177	75.5961	128.64	69.5827	65.6393	65.9372	129.087	129.079	147.711	111.593	130.159	128.485	120.578	121.506	124.883	98.8515	111.994	75.9664	82.2428	79.3503	72.8872	102.678	102.581	105.81	98.7004	33.3356	0.337745	39.8903	171.178	4.29122
evm.TU.Chr12.1903	163.839	148.402	151.888	168.527	119.908	155.864	156.288	197.36	161.538	110.248	122.5	107.975	137.265	123.549	153.734	90.0157	85.4928	51.0437	125.107	97.4724	45.6124	61.0017	78.5738	69.6265	115.952	115.077	110.505	125.352	130.805	121.021	91.9593	90.9083	94.8571	101.18	112.013	103.611	78.8534	93.5445	77.9231	89.135	101.767	101.91	112.838	33.3512	0.295566	45.6124	197.36	4.3269
evm.TU.Chr19.1168	157.779	175.197	182.78	162.192	177.36	148.594	158.991	146.667	177.698	137.824	143.338	125.963	130.615	124.29	161.102	161.086	193.724	200.072	133.819	158.815	240.263	115.732	115.502	108.25	158.786	159.818	160.081	142.069	138.713	139.003	137.83	154.727	149.646	71.08	60.4655	73.0013	121.952	118.84	127.885	120.797	129.988	132.581	143.689	33.3701	0.232239	60.4655	240.263	3.97356
evm.TU.Chr13.57	160.426	195.591	184.398	156.764	178.146	166.611	187.997	194.586	158.382	114.761	104.679	112.004	121.586	143.331	155.087	95.0316	99.9371	77.2333	172.095	134.842	91.657	153.892	162.533	174.353	177.418	169.677	184.943	133.788	145.625	135.963	155.166	163.525	158.256	159.101	151.796	173.123	156.616	186.807	147.291	204.495	213.905	227.882	155.745	33.5644	0.215509	77.2333	227.882	2.95056
evm.TU.Chr23.1663	104.531	106.044	106.238	123.022	120.457	117.423	88.106	94.1678	90.4931	130.381	121.162	124.017	198.501	195.172	235.903	88.8546	119.342	124.375	82.6203	89.6231	103.28	93.0712	86.3824	106.799	138.837	127.714	125.797	151.034	130.293	146.313	122.827	132.44	123.879	78.1792	69.2832	66.2313	96.0976	100.531	102.65	99.6769	91.0169	90.5393	115.317	33.5813	0.291209	66.2313	235.903	3.5618
evm.TU.Chr8.2596	61.3053	61.1644	62.6128	56.6195	56.155	50.5295	63.0315	63.383	65.0048	69.6363	64.0901	56.702	51.3567	49.9543	54.4918	80.9526	95.5348	91.6612	56.8638	61.7229	46.9922	210.651	194.795	143.547	68.6188	56.4395	61.9331	78.8152	77.4382	75.7411	61.8231	69.7578	65.5976	70.0682	67.0637	61.1465	49.8421	54.6966	52.6673	70.2497	69.9907	72.0546	72.6834	33.6	0.46228	46.9922	210.651	4.48268
evm.TU.Chr14.330	140.811	127.299	182.233	115.799	118.166	117.068	99.0733	103.593	108.732	79.2948	86.5726	67.8059	116.927	115.065	152.108	49.7582	53.2087	46.0615	61.6793	43.0631	34.5117	51.1422	55.3543	50.6697	81.5531	76.1106	76.105	109.934	95.7583	102.349	62.3322	64.4644	67.9096	126.492	152.755	132.341	91.0074	96.6721	97.241	105.873	97.0683	91.4559	92.9385	33.6452	0.362015	34.5117	182.233	5.28033
evm.TU.Chr8.1657	116.669	91.3659	115.86	199.864	122.863	173.336	88.9638	114.892	79.4357	141.682	122.661	115.531	158.742	147.632	132.684	142.456	161.888	142.126	116.458	78.8965	91.4372	125.064	100.621	121.965	135.937	118.957	132.732	210.134	176.409	203.976	104.751	96.7088	112.236	93.2076	93.4507	89.0594	131.698	138.279	136.096	166.144	177.384	160.232	130.488	33.6589	0.257947	78.8965	210.134	2.66342
evm.TU.Chr15.2367	209.796	203.265	192.81	194.428	152.755	175.613	170.928	248.756	187.103	159.999	155.976	132.408	182.512	216.409	200.601	114.035	125.409	84.2096	164.848	119.282	94.0711	148.873	140.178	140.488	190.793	178.771	186.62	183.056	176.751	171.823	177.742	160.716	182.755	127.366	133.38	138.724	131.237	136.302	125.852	167.947	179.424	170.712	162.732	33.696	0.207065	84.2096	248.756	2.95401
evm.TU.Chr13.2573	89.1642	82.3573	72.9538	93.2441	85.7088	87.2146	109.209	141.413	101.621	73.9938	79.6802	60.6751	89.5699	73.7015	156.088	74.7026	89.3563	71.5756	132.55	123.158	118.422	196.158	180.231	159.225	105.318	98.7109	93.1544	83.3758	79.721	77.4939	88.0344	95.9962	103.064	57.2506	50.3955	57.1332	55.0511	75.81	55.4768	61.9822	62.7537	67.8043	93.1071	33.7394	0.362371	50.3955	196.158	3.89238
evm.TU.Chr17.1816	99.8711	109.066	121.856	128.985	124.624	123.997	123.094	140.018	118.87	156.589	151.69	118.027	193.828	158.194	210.075	136.824	144.126	123.625	143.57	140.048	136.8	73.2677	76.7325	79.1072	107.938	92.7736	104.581	102.562	100.991	100.211	88.605	94.23	88.5757	73.3124	63.0306	75.5138	64.9109	66.8143	69.8327	90.0965	94.9828	86.128	111.856	33.7708	0.301912	63.0306	210.075	3.33291
evm.TU.Chr13.2704	140.026	145.466	135.154	170.042	150.363	166.709	167.232	197.323	150.682	136.529	142.5	114.32	221.507	208.853	208.525	119.635	167.431	128.396	221.272	165.983	139.634	201.577	197.177	186.705	153.651	129.29	146.202	124.895	117.771	108.738	125.252	125.291	134.199	110.789	89.7194	97.2659	107.133	134.735	111.193	139.378	160.237	138.342	148.503	34.0474	0.229271	89.7194	221.507	2.46889
evm.TU.Chr11.1384	83.6217	89.9861	93.4993	91.5715	86.6422	80.9785	89.5051	111.349	82.3418	130.122	139.828	120.614	108.575	218.561	199.344	45.9272	58.0643	38.8645	52.74	67.8168	40.4422	104.365	94.8483	81.4833	88.1533	81.9922	81.5111	102.938	103.369	93.1641	75.9863	68.49	79.5947	88.6432	75.4022	93.3602	62.0544	76.0591	71.3421	95.8755	94.0289	96.3402	91.4142	34.0579	0.372566	38.8645	218.561	5.62367
evm.TU.Chr6.459	95.6908	95.5297	119.752	80.8819	79.2758	77.587	77.9119	91.4579	86.1509	78.2073	83.0811	63.2663	115.497	178.254	140.288	77.6248	68.119	55.4928	78.998	106.147	248.784	100.549	102.118	94.6762	73.7299	68.4244	67.9384	67.2444	64.5228	63.6707	61.7812	60.7699	64.8262	108.149	120.918	99.2367	77.7447	84.0453	81.6555	99.1851	87.6819	93.91	91.447	34.2281	0.374294	55.4928	248.784	4.48317
evm.TU.Chr6.1831	95.1567	113.748	123.303	53.5825	86.2063	51.0213	74.5347	63.7803	112.815	46.4987	47.1506	44.2452	50.7235	69.221	100.239	58.0638	76.5189	50.3242	73.2181	46.6004	54.8892	102.229	201.377	82.4707	88.8643	90.8976	90.7639	51.2391	71.3433	57.4034	46.6509	54.4707	58.1645	28.9649	22.3032	28.9868	31.8024	42.8918	44.2343	19.3539	18.9959	24.5519	65.4714	34.4084	0.525548	18.9959	201.377	10.6011
evm.TU.Chr12.1436	121.714	126.544	151.874	137.21	120.122	137.925	129.74	162.707	133.828	126.803	119.071	107.175	196.425	244.87	225.19	84.0717	96.3446	84.7808	99.5114	95.3588	90.5044	149.491	155.901	135.739	129.577	111.975	118.486	139.172	136.037	119.819	110.941	126.086	119.093	98.7815	105.076	105.408	84.8646	108.459	85.5118	104.677	95.5488	98.2282	124.539	34.4577	0.276682	84.0717	244.87	2.91263
evm.TU.Chr8.600	103.672	99.8542	93.3546	100.42	107.516	104.805	99.9091	96.3146	92.0046	71.4228	73.2471	82.0673	110.868	86.4307	138.98	101.57	97.8493	116.768	133.052	179.093	253.43	76.8575	77.163	98.6739	121.477	114.908	123.573	92.1788	102.447	105.085	117.983	119.206	115.792	158.487	161.671	140.247	134.739	111.143	116.183	159.283	165.99	170.432	117.289	34.6102	0.295085	71.4228	253.43	3.54831
evm.TU.Chr10.767	138.894	121.231	125.26	94.8671	80.1324	88.0215	81.8237	79.2115	83.0765	173.894	182.748	154.52	139.294	139.341	145.17	60.6113	52.7975	55.235	81.1093	96.1577	187.551	147.369	119.699	145.665	82.4971	96.6652	88.3919	119.493	100.912	114.696	65.5343	71.1722	74.662	146.205	151.951	131.293	130.923	128.861	135.513	104.831	110.745	102.794	112.639	34.6324	0.307465	52.7975	187.551	3.55227
evm.TU.Chr3.2676	113.672	102.494	105.764	132.013	107.348	141.306	142.135	198.735	105.81	62.7959	56.9805	57.3485	65.2376	118.179	76.2233	61.2701	51.4354	38.7384	105.188	66.214	34.6518	80.0737	78.9804	101.185	90.6619	91.1151	102.048	93.3269	127.819	115.902	85.6206	89.7963	80.2774	120.204	112.959	96.9396	84.1309	114.965	79.2829	155.225	150.855	167.43	99.1033	34.6406	0.349541	34.6518	198.735	5.7352
evm.TU.Chr9.1674	140.037	132.198	145.578	151.135	140.149	149.199	152.615	200.124	144.74	75.5137	87.5713	71.9937	138.897	203.908	168.704	71.6809	86.2511	67.2888	127.235	104.573	92.237	107.122	119.377	100.917	117.549	102.755	120.098	113.421	126.517	111.96	100.093	110.68	111.624	92.8987	91.2208	80.1082	54.2976	71.0355	58.5488	83.583	92.9375	96.2773	112.254	34.6514	0.308689	54.2976	203.908	3.75538
evm.TU.Chr7.416	142.746	139.434	154.608	127.209	93.3064	114.769	130.262	228.293	139.604	90.275	74.7128	77.4074	117.647	169.36	191.353	84.0986	84.5895	47.9717	156.125	88.5737	49.8834	106.719	132.258	109.116	112.311	107.117	109.592	81.418	103.371	89.5504	103.29	98.0631	105.18	92.3629	101.194	93.1659	84.9397	109.286	80.6682	132.664	123.989	139.561	112.334	34.7794	0.309606	47.9717	228.293	4.75891
evm.TU.Chr3.1862	140.38	136.054	154.607	110.852	123.763	102.797	123.305	180.642	132.338	53.1922	55.7415	50.7355	52.1156	87.5848	93.038	147.546	124.999	83.3328	184.497	165.535	133.509	81.5938	121.942	88.9845	107.12	95.5844	97.351	80.9935	82.8246	79.5523	100.275	103.481	100.017	68.7865	72.162	66.5924	58.2939	72.116	65.2479	77.6914	70.0974	79.9541	100.172	34.913	0.34853	50.7355	184.497	3.63645
evm.TU.Chr10.861	130.03	141.27	119.639	146.685	122.102	142.247	144.022	175.441	145.421	86.7764	93.687	89.6586	90.3441	70.7778	77.4845	77.7031	81.1011	70.0073	124.596	139.567	114.74	208.627	203.376	191.476	141.799	125.534	140.379	95.3945	101.092	99.2362	129.118	134.282	146.232	111.903	110.408	115.538	113.466	131.483	104.067	165.554	180.605	165.441	126.15	34.9763	0.277259	70.0073	208.627	2.98007
evm.TU.Chr1.2038	57.3096	66.4767	59.737	64.8319	59.0308	62.5565	68.3094	63.0777	69.3257	60.3503	68.9122	66.8112	48.2009	37.8901	45.3645	35.6945	38.4182	39.0678	66.8895	64.6297	97.6096	141.357	125.529	128.738	67.8911	68.0067	67.6276	67.7827	70.1131	61.4217	66.1297	68.2615	76.2977	163.051	186.772	164.461	72.6548	87.7116	74.6111	102.252	109.518	104.153	78.9246	35.0747	0.444408	35.6945	186.772	5.2325
evm.TU.Chr19.2723	49.2779	51.1795	55.5232	65.2438	55.7375	58.7404	35.5346	44.6144	36.7725	102.198	88.5254	106.439	194.724	133.25	152.957	108.297	124.621	96.679	42.0138	41.3526	35.9166	42.0902	37.7258	39.4101	56.1637	58.0349	58.6374	60.5066	52.2087	53.2786	41.2562	39.0654	40.294	77.8264	84.4027	72.2822	79.6854	68.7297	72.3415	95.2787	105.468	97.9311	71.7194	35.2191	0.491068	35.5346	194.724	5.47984
evm.TU.Chr17.373	100.843	113.198	112.092	94.8011	75.8935	88.4805	76.3403	106.507	88.6538	140.298	133.563	147.914	152.24	120.268	101.813	63.6154	56.1845	59.9018	92.7017	97.258	81.8994	220.5	178.266	188.244	85.3041	93.0265	91.618	80.9636	70.3417	75.072	92.2828	92.1634	104.434	133.916	147.667	117.15	70.8532	84.2218	69.4895	95.634	98.5687	94.9992	104.504	35.2461	0.337269	56.1845	220.5	3.92458
evm.TU.Chr1.1063	73.9311	68.3701	86.2423	77.6684	70.1034	76.5355	67.4201	116.853	69.1312	85.0113	97.1024	69.0546	84.6096	110.234	112.819	52.3251	63.33	49.192	99.1923	68.2236	69.5865	207.813	192.36	178.857	109.006	81.727	81.4416	65.6533	63.9874	65.0332	80.7218	80.2278	82.4546	126.268	158.725	114.533	85.3734	96.1023	83.0447	112.938	92.5653	94.9826	93.3512	35.3039	0.378184	49.192	207.813	4.22453
evm.TU.Chr16.639	112.43	128.397	118.487	181.129	139.812	181.184	138.526	160.984	122.16	158.16	142.544	150.492	160.968	188.958	152.62	84.5034	90.5611	74.9666	269.615	127.655	118.567	121.15	128.292	157.448	145.057	132.923	143.506	114.194	125.725	114.56	114.737	114.222	119.608	135.275	125.802	146.75	136.21	147.891	135.495	192.185	206.884	199.592	141.91	35.3362	0.249004	74.9666	269.615	3.59646
evm.TU.Chr4.755	121.846	122.397	137.8	138.029	116.345	129.699	121.176	145.011	118.02	146.004	156.873	109.141	199.17	214.77	189.319	69.3648	81.8657	62.5425	131.536	155.217	272.463	129.922	118.442	117.725	153.876	136.428	147.862	118.105	119.055	112.724	139.903	133.666	137.667	130.682	135.292	140.746	137.177	144.112	133.714	157.877	164.011	152.284	138.092	35.3715	0.256145	62.5425	272.463	4.35644
evm.TU.Chr6.967	132.795	126.889	123.317	162.945	146.485	180.032	152.026	159.076	164.249	125.522	143.681	124.044	62.8291	41.8199	41.5334	75.1412	65.4054	73.3888	156.353	93.6962	80.7018	135.36	144.692	130.7	120.577	117.344	128.659	99.0336	111.505	107.452	166.837	150.604	166.219	103.611	87.6561	94.5923	95.546	101.803	90.3231	138.007	156.228	155.062	119.851	35.3948	0.295323	41.5334	180.032	4.33463
evm.TU.Chr15.2020	55.7171	68.9523	65.822	67.1143	49.6527	57.9408	35.977	44.7414	43.6503	89.6489	81.2006	79.4204	77.9296	48.0148	48.2	42.4018	49.4392	50.9362	71.434	49.2764	72.8005	79.5127	72.0745	75.0552	98.6485	86.5701	93.9894	69.9781	54.1008	64.039	97.9477	90.4492	99.4158	75.0664	70.6891	70.2417	170.582	162.769	158.394	151.888	151.121	142.979	80.6138	35.4333	0.439544	35.977	170.582	4.74142
evm.TU.Chr12.242	111.532	102.736	117.133	106.004	100.842	101.745	108.217	110.157	100.479	148.075	158.14	125.922	189.026	173.979	248.946	95.4388	138.044	111.092	120.853	130.835	187.081	184.685	159.876	146.766	99.6284	81.615	93.7717	104.484	95.6251	95.3869	84.9812	81.4672	85.9358	103.695	102.473	97.1904	91.2523	97.0607	92.2997	117.779	110.328	116.357	119.737	35.5451	0.296861	81.4672	248.946	3.05578
evm.TU.Chr14.994	69.7475	72.3035	70.7346	110.799	89.2175	103.691	55.8087	60.6918	62.8435	66.1278	69.9952	66.5631	140.104	89.7995	130.497	84.4943	81.9478	90.5666	41.8383	49.0208	50.9738	46.6288	46.0211	42.4192	79.0779	91.1301	91.8908	45.9044	47.2437	49.6071	83.8468	85.3119	88.7616	107.625	126.59	132.288	144.598	118.238	130.585	176.253	156.608	155.796	88.195	35.7389	0.405227	41.8383	176.253	4.21271
evm.TU.Chr21.4357	84.039	89.5777	101.129	56.4587	66.0187	61.5519	81.2153	110.015	87.525	47.5006	49.5748	34.5182	97.529	140.528	128.714	40.332	48.7495	37.9565	49.1454	42.1746	48.083	165.731	169.374	129.98	41.4536	36.4503	37.4924	53.2695	48.4127	43.9371	46.1566	40.0585	45.6567	105.205	109.351	95.9266	59.3702	77.3158	68.4815	63.0413	48.0377	52.3698	72.3668	35.8235	0.495027	34.5182	169.374	4.90679
evm.TU.Chr5.2026	122.943	99.7121	87.2317	121.79	111.42	99.7864	140.111	159.592	121.967	52.8343	36.4811	32.4597	36.0559	38.9891	70.1903	52.306	72.0273	58.2637	120.057	97.947	70.0528	171.15	142.453	123.48	95.3942	80.0878	86.6076	133.305	128.652	127.011	104.347	89.866	94.44	60.0295	57.3953	53.3679	40.7663	58.9384	50.8369	89.8948	100.454	101.691	90.2949	35.8636	0.397183	32.4597	171.15	5.27267
evm.TU.Chr4.507	115.571	106.364	98.7512	101.082	94.2016	98.934	76.3791	106.031	88.759	119.885	121.21	99.2737	118.589	117.777	104.763	82.6708	105.167	74.1744	58.1832	45.9169	41.1626	235.617	200.628	164.692	110.108	93.6437	101.208	88.2041	89.7627	80.0847	56.6252	60.4223	57.7373	86.4732	76.8042	83.3479	70.1994	79.6559	79.6993	101.195	92.7346	91.0421	97.0174	35.9184	0.370226	41.1626	235.617	5.72406
evm.TU.Chr12.540	88.2891	89.6267	105.042	123.02	111.056	108.381	105.929	143.944	94.2802	105.632	118.745	91.6439	117.279	110.655	157.854	144.77	125.579	99.5178	80.8052	84.4631	72.6947	102.616	92.9446	76.5637	133.839	137.071	144.508	159.658	156.832	178.049	168.531	158.298	165.741	199.329	232.595	181.139	120.84	119.848	127.711	145.956	165.043	169.558	128.949	36.0321	0.279428	72.6947	232.595	3.19961
evm.TU.Chr3.2057	87.8031	87.1977	90.4766	78.6685	74.2224	80.1542	76.2023	73.0511	76.1955	54.6039	50.4628	73.3785	101.437	143.474	158.417	114.508	199.278	143.77	104.508	153.597	121.011	78.1546	112.828	98.2551	105.163	135.952	123.434	115.352	112.647	128.344	136.83	123.49	101.312	55.5417	37.4599	59.5252	76.9148	39.4537	70.124	60.5285	45.9843	55.1372	95.5916	36.1341	0.378005	37.4599	199.278	5.31978
evm.TU.Chr17.15	47.0154	49.7723	59.8062	104.243	64.9841	76.2613	60.626	93.1522	47.169	109.709	83.598	88.6213	129.054	190.464	209.027	46.1606	54.0807	37.3569	48.0326	58.2825	63.865	82.1567	79.3529	72.1131	73.1869	67.8942	68.881	109.651	88.4956	102.913	81.1469	79.858	90.7002	48.183	51.2844	39.4214	54.5669	65.1382	59.8103	40.0483	33.3848	35.3928	74.8776	36.2479	0.484096	33.3848	209.027	6.26114
evm.TU.Chr1.627	92.4045	98.0974	99.8126	123.308	122.594	116.648	86.6408	77.9155	91.5579	123.701	128.169	124.318	188.358	169.151	164.906	105.849	119.173	113.027	50.9087	64.8306	102.027	59.2662	59.3554	55.024	105.917	99.6072	105.281	45.4516	45.9882	43.2024	57.6299	59.9848	55.8494	89.3432	76.9321	94.0292	129.108	104.154	119.516	159.14	143.871	139.585	100.277	36.2494	0.361493	43.2024	188.358	4.3599
evm.TU.Chr22.16	105.955	98.3699	116.095	112.437	111.164	109.737	111.49	138.266	99.4187	107.501	108.061	80.5994	168.79	226.72	236.737	67.8233	84.6133	79.8162	80.2911	79.0426	80.858	150.341	151.038	138.228	90.3054	73.9514	85.6781	100.442	99.0335	91.9517	105.274	103.073	103.311	106.706	103.34	95.7928	69.1325	86.831	78.1803	80.8789	74.8164	80.785	106.497	36.3219	0.341061	67.8233	236.737	3.4905
evm.TU.Chr14.432	99.4154	97.6819	116.333	81.5412	95.6414	78.7253	79.8407	109.948	92.104	111.532	91.9812	83.881	116.402	147.139	164.384	82.9374	92.4019	58.6977	78.1775	96.0846	289.982	72.2461	82.3358	74.2603	86.4535	86.8497	90.8962	75.2105	77.9706	77.3172	84.8996	87.0324	85.6293	88.2487	87.9446	83.4119	74.063	83.7185	79.7576	76.6453	71.0807	74.0487	94.4012	36.4362	0.385972	58.6977	289.982	4.94026
evm.TU.Chr19.955	97.8434	78.3934	101.837	71.393	69.7301	69.4597	75.2441	66.8476	64.5881	96.8292	97.4566	67.7688	86.7768	119.24	114.867	32.8466	43.4629	40.7764	64.7746	99.3515	252.071	137.72	109.487	126.662	70.798	68.0626	64.3751	110.915	91.9135	94.3643	67.0466	75.6955	74.3054	75.3491	79.8613	72.0441	59.8055	77.4808	66.2814	43.2496	37.0107	33.1372	82.0744	36.508	0.444816	32.8466	252.071	7.6742
evm.TU.Chr14.489	159.077	193.275	195.932	161.565	176.468	155.403	156.043	144.059	185.052	171.663	202.959	136.288	218.203	159.984	214.039	102.257	125.62	110.616	135.233	122.272	96.9436	111.771	115.91	114.722	159.309	135.02	152.73	125.816	133.59	122.617	153.744	162.035	155.667	96.5038	80.3109	91.4524	112.462	129.975	129.81	85.8185	80.3283	83.7739	139.436	36.5552	0.262165	80.3109	218.203	2.71697
evm.TU.Chr20.24	108.822	83.3604	87.7805	133.659	104.649	118.87	97.5231	122.907	105.285	105.976	121.705	98.5293	88.4407	87.3632	83.6614	30.6686	44.412	39.3044	55.317	49.3582	51.5047	120.105	100.357	100.982	154.414	145.612	148.749	126.606	106.367	111.372	128.064	119.231	134.947	136.898	138.152	121.93	138.93	140.74	132.515	174.513	182.522	183.181	111.078	36.5837	0.329351	30.6686	183.181	5.97293
evm.TU.Chr6.547	61.0846	69.8123	45.7868	112.065	114.061	98.0342	148.227	139.227	93.5836	111.978	143.804	115.665	72.2536	55.5347	55.864	35.9466	40.6259	54.2325	98.8875	73.7357	239.702	54.9538	52.6916	62.7632	58.0317	61.9282	61.3278	76.7102	74.7743	76.2079	78.8243	80.0537	86.2083	70.6311	77.0964	78.8002	66.8049	63.9871	58.1229	101.424	109.628	90.3812	83.8443	36.5948	0.436462	35.9466	239.702	6.66828
evm.TU.Chr2.303	153.57	137.131	151.522	141.566	114.502	122.156	110.425	199.265	126.608	122.275	110.411	94.0419	125.378	171.306	144.949	170.163	174.537	119.904	219.831	113.195	75.9359	183.792	185.516	154.811	121.081	97.8685	116.432	98.7625	91.2723	103.824	96.2284	104.472	98.7442	88.1413	88.1508	80.6322	81.7209	98.0017	90.0008	84.4569	77.0178	75.016	121.777	36.671	0.301134	75.016	219.831	2.93046
evm.TU.Chr5.2012	56.5216	46.0366	54.727	54.2302	57.5175	47.374	45.2813	66.3539	49.1989	121.636	94.7582	78.4754	91.905	126.342	176.64	89.0615	87.0212	82.8718	83.7885	68.0215	91.9871	174.828	161.132	155.094	99.3618	92.5188	88.6055	87.1838	92.894	89.2745	97.6543	94.5444	99.089	47.9332	49.6095	43.0471	47.3415	44.1251	46.2484	40.7191	39.8766	40.8496	80.9924	36.7611	0.453884	39.8766	176.64	4.42966
evm.TU.Chr17.1854	112.413	111.602	85.0342	141.2	129.48	134.951	150.958	147.922	138.602	73.4677	83.627	68.0407	61.7465	69.3384	77.5911	69.2481	81.3651	73.6907	108.162	107.919	156.582	177.04	167.092	170.702	142.879	140.518	144.601	117.454	144.421	132.886	165.227	167.582	170.378	136.252	126.184	136.837	129.377	134.358	122.833	170.995	200.333	190.85	127.899	36.8023	0.287746	61.7465	200.333	3.24444
evm.TU.Chr17.1358	56.4847	55.0704	57.0043	51.9631	46.841	58.7533	49.7383	70.3195	55.2407	73.6309	62.169	65.3606	68.0944	66.3704	67.7931	105.699	132.336	158.7	146.517	89.1565	198.853	125.443	100.625	123.844	42.9563	36.2617	42.0816	54.1944	51.519	52.9903	50.6849	47.1627	51.4359	42.0396	40.462	40.6944	48.0646	47.1106	54.0047	51.6326	40.8132	41.7798	69.5689	36.823	0.529303	36.2617	198.853	5.48382
evm.TU.Chr14.222	57.2478	124.153	123.167	44.6881	107.824	50.8358	54.3884	61.1143	64.825	41.8081	44.4702	42.4753	71.3986	152.617	234.076	54.9812	56.5883	39.2961	40.6106	44.2603	37.6926	52.1743	54.3465	51.3922	49.7165	47.9249	52.0296	42.7738	45.6637	42.1597	58.7506	55.2623	50.4611	39.0801	41.4831	43.8588	56.0627	56.9583	80.1572	47.33	42.9623	45.454	62.0124	36.8364	0.594016	37.6926	234.076	6.21014
evm.TU.Chr4.1885	147.138	139.659	131.894	149.908	143.315	153.45	166.199	201.576	168.296	63.072	62.3405	52.9888	72.6114	102.208	104.249	83.8911	105.789	65.8895	164.378	117.968	99.433	119.344	132.304	157.996	141.091	135.529	135.233	122.72	153.34	141.827	125.188	136.69	130.787	124.966	114.609	142.761	137.514	170.305	135.556	192.391	198.673	201.552	132.063	36.8883	0.279324	52.9888	201.576	3.80412
evm.TU.Chr16.66	104.511	124.893	106.385	144.483	138.365	137.51	182.754	187.463	151.644	79.8105	81.0922	85.1603	85.6421	120.311	104.506	81.5195	84.666	57.7469	135.275	86.3948	49.0165	149.766	183.497	168.922	124.714	114.478	126.753	74.4806	100.96	87.9421	105.724	120.366	122.959	117.282	95.5438	124.694	97.3679	124.238	95.5656	184.195	182.046	192.344	119.595	36.9539	0.308992	49.0165	192.344	3.92407
evm.TU.Chr21.3797	160.349	166.341	160.421	167.367	146.335	148.691	158.48	200.631	170.021	90.9036	89.3346	93.6603	70.4842	71.2659	78.5515	67.3083	79.5337	55.4619	148.901	112.749	80.9785	118.655	115.424	107.963	159.621	145.324	148.173	118.73	126.471	115.271	128.057	130.184	144.602	162.929	153.915	149.69	125.266	153.99	118.191	180.599	193.008	178.536	130.771	37.0559	0.283366	55.4619	200.631	3.61746
evm.TU.Chr21.3226	63.3576	56.3431	65.7786	81.3171	83.7038	77.6317	60.358	64.6543	63.243	42.003	36.4474	44.1796	53.8086	42.9665	41.8772	81.4021	86.3417	70.966	89.1112	104.89	230.593	93.3772	100.051	90.4155	105.053	102.64	113.819	39.6183	41.6539	38.462	48.6397	51.7431	53.0956	92.9358	89.9936	97.829	107.672	106.014	102.24	139.572	140.652	132.807	81.649	37.0665	0.453974	36.4474	230.593	6.32675
evm.TU.Chr15.1066	67.8444	67.7838	76.4453	102.192	80.3274	92.2365	61.924	74.9365	59.445	126.829	129.807	140.817	190.804	138.896	129.394	100.005	94.3575	70.3915	58.8821	53.5737	66.3845	51.6806	51.0452	44.6374	93.7698	102.991	102.832	43.4266	48.3753	48.8509	45.9073	47.224	49.1211	58.6467	54.4386	58.3988	131.853	95.8935	115.286	150.144	140.288	139.135	87.0766	37.1722	0.426891	43.4266	190.804	4.39371
evm.TU.Chr5.248	120.604	90.0655	132.787	74.06	82.9925	98.1961	86.4846	125.353	81.501	107.913	119.223	97.708	155.805	250.238	186.452	69.7224	78.3178	69.5913	75.6643	60.4769	72.4951	68.4007	68.2294	83.5204	83.4639	78.0102	78.6819	91.8673	80.9508	83.9726	62.7196	65.4865	70.7647	83.4559	95.3023	75.5458	64.7021	67.0137	66.131	66.8704	43.5804	51.3698	89.6593	37.1853	0.41474	43.5804	250.238	5.742
evm.TU.Chr10.15	97.4331	92.4572	124.239	79.0847	86.4506	80.2333	84.5725	129.168	113.196	111.326	104.675	86.7175	118.196	178.917	215.549	164.289	154.759	149.821	95.9366	124.144	195.009	103.944	120.517	85.9102	89.2087	86.6461	77.4459	64.7234	72.03	61.2808	76.4595	74.2316	77.5152	99.3523	91.982	101.853	63.6304	66.9956	71.3467	58.4955	54.542	73.5804	101.378	37.2204	0.367145	54.542	215.549	3.95198
evm.TU.Chr18.1622	136.063	138.077	156.134	148.593	153.056	141.746	214.633	222.555	214.947	77.8127	85.1074	75.0516	92.9465	76.5647	124.963	128.113	155.018	122.122	204.115	191.558	194.822	179.448	198.749	155.575	145.254	143.441	153.998	107.867	132.531	120.829	159.257	160.904	155.448	163.342	155.66	156.432	101.544	126.416	111.775	147.719	149.021	158.526	146.137	37.2741	0.255063	75.0516	222.555	2.96536
evm.TU.Chr3.1969	183.405	167.553	149.37	162.904	153.761	137.029	147.311	213.314	167.442	152.055	138.512	118.458	168.551	240.303	231.449	85.5916	90.438	58.5036	146.915	106.282	62.6573	126.065	117.801	124.776	178.162	160.346	174.01	138.77	157.632	139.987	152.095	150.757	158.643	134.586	122.049	134.583	130.106	170.905	131.663	185.001	170.664	181.183	148.133	37.2745	0.251629	58.5036	240.303	4.10749
evm.TU.Chr22.1414	119.924	110.889	113.973	161.916	141.465	152.06	161.227	149.215	133.494	44.4209	71.6477	57.8501	48.1522	58.5516	46.9368	57.4776	51.5792	51.6387	158.697	134.337	149.11	115.204	123.943	88.3304	126.168	114.239	124.241	148.791	151.031	159.706	129.442	128.877	134.226	69.5332	67.1348	78.631	88.03	97.3233	93.0147	101.874	120.701	98.615	107.943	37.2766	0.345335	44.4209	161.916	3.64504
evm.TU.Chr1.2355	118.558	143.001	116.248	194.571	160.755	169.233	143.649	209.922	149.161	82.1369	80.9454	60.3599	156.7	93.7314	121.715	97.4706	92.0005	91.885	132.848	107.742	113.694	138.882	172.531	112.352	111.294	100.42	104.035	109.306	97.9837	99.5624	157.189	124.06	126.236	129.046	95.2838	103.06	161.22	173.868	138.356	207.569	188.662	200.11	130.651	37.2781	0.285325	60.3599	209.922	3.47785
evm.TU.Chr13.2913	83.6047	83.8864	80.9594	146.805	119.156	127.888	162.536	166.265	109.274	142.078	164.474	101.689	176.036	193.422	161.207	42.5176	73.9738	71.0073	143.867	137.736	136.331	186.433	156.527	180.423	164.607	139.111	160.716	113.685	120.279	113.554	167.126	180.903	168.101	201.67	193.477	170.516	132.514	167.872	150.995	152.921	154.674	161.656	141.964	37.3607	0.263171	42.5176	201.67	4.74321
evm.TU.Chr3.692	70.5513	67.0235	86.3092	81.249	71.4782	71.7148	65.383	66.7347	67.0505	45.8329	47.9489	48.3935	70.8027	80.9032	123.229	57.4376	71.7616	54.4374	67.0313	66.6849	94.9974	222.815	209.606	156.574	68.6444	65.8262	64.6524	102.712	97.9548	97.729	63.2911	64.9734	69.521	85.2457	95.4104	91.7178	64.6493	74.6488	76.3083	48.4767	45.8352	43.7473	80.6499	37.4408	0.464239	43.7473	222.815	5.09324
evm.TU.Chr12.1720	97.7817	90.7804	91.0058	161.277	101.111	132.844	113.85	160.655	109.823	129.116	121.453	99.2984	207.498	232.185	226.194	96.1198	98.7783	78.2838	133.009	113.949	178.221	87.0157	89.0322	87.3656	105.727	97.3538	104.175	83.3656	79.0757	81.6532	94.6858	96.3694	98.0119	136.88	138.317	121.186	100.637	106.46	99.3156	145.178	137.465	136.893	119.033	37.4942	0.314989	78.2838	232.185	2.96593
evm.TU.Chr6.1448	154.489	146.959	153.452	156.302	136.726	166.229	151.467	192.437	138.283	76.5087	71.1922	70.659	116.49	180.822	122.068	67.5302	77.2549	38.0064	125.163	78.3996	50.895	143.561	151.093	144.064	141.369	130.393	131.289	110.442	122.896	115.683	98.782	104.321	110.573	144.246	149.856	145.181	118.258	142.771	116.845	168.447	192.281	190.822	127.25	37.716	0.296393	38.0064	192.437	5.06329
evm.TU.Chr12.251	153.533	162.345	152.876	143.529	117.119	135.189	129.483	183.407	114.555	93.4032	81.7523	74.3454	73.5197	120.924	131.577	54.5417	65.8355	38.667	113.951	73.6371	45.5193	142.215	145.446	140.686	134.372	115.035	128.685	97.901	108.203	101.378	104.889	106.034	112.334	150.001	140.154	163.471	124.805	164.506	126.237	184.7	191.175	181.373	121.984	37.7644	0.309586	38.667	191.175	4.94413
evm.TU.Chr4.1188	77.4532	86.0689	87.4416	95.7041	90.4564	96.4614	65.1876	75.7713	78.086	102.159	119.006	128.907	137.123	82.0808	75.7141	71.4386	76.9659	62.9864	64.2779	53.6382	179.628	51.1643	60.7998	55.0366	65.2564	57.4282	62.4903	40.8062	42.1058	44.1106	41.6478	41.9657	43.9733	87.4574	82.6814	90.8446	136.68	95.5596	107.381	178.401	167.318	171.13	86.4475	38.0884	0.440596	40.8062	179.628	4.40198
evm.TU.Chr13.2209	86.4812	92.9042	104.544	85.8159	90.3621	84.4861	89.5652	96.3678	93.3551	106.647	116.13	105.726	123.304	185.059	206.457	77.0972	111.124	80.254	66.9653	74.1758	47.1225	136.639	125.259	116.449	83.0673	86.7129	83.9991	49.5428	56.3677	50.9209	102.283	76.5522	85.8757	97.8868	106.884	110.156	161.968	142.366	154.01	184.203	162.619	170.042	106.375	38.0936	0.358107	47.1225	206.457	4.38129
evm.TU.Chr5.2181	100.955	92.6879	118.758	87.4524	83.2695	90.6321	79.1882	127.275	91.4456	106.03	98.2994	78.7478	144.693	256.117	196.91	69.2196	63.9451	58.8444	82.4167	75.2633	70.4201	59.2896	60.3465	57.9131	63.0868	58.2588	60.74	67.3372	66.5019	66.4417	69.1233	64.2747	67.2843	70.3579	77.346	57.3865	64.4184	72.3897	72.3876	69.1861	66.8472	65.3574	84.4963	38.1223	0.451171	57.3865	256.117	4.46301
evm.TU.Chr14.464	146.468	152.166	164.55	147.546	130.921	155.243	165.157	258.109	175.164	81.564	86.4363	71.9374	100.296	142.83	155.756	83.3272	75.1479	46.3171	174.711	120.439	90.5102	157.994	153.527	152.151	162.381	136.563	153.677	123.586	148.217	137.562	158.581	166.248	167.087	138.28	129.489	135.166	113.446	148.657	115.616	177.549	174.758	185.167	139.531	38.1232	0.273224	46.3171	258.109	5.57265
evm.TU.Chr5.2160	126.922	107.843	109.575	128.277	108.502	133.599	121.75	136.125	110.408	160.077	175.878	104.782	147.728	197.422	166.359	61.1943	63.9033	66.3646	101.343	60.8972	60.7844	118.434	110.55	95.4915	94.056	86.8099	85.9272	158.433	160.524	135.533	80.57	85.1476	83.2336	62.6067	62.6253	58.464	64.4643	75.3239	63.5489	62.0495	58.91	58.7455	102.647	38.1561	0.371721	58.464	197.422	3.37682
evm.TU.Chr13.1896	98.4411	68.1004	82.375	81.0325	69.1858	79.7226	68.6409	97.164	65.2399	142.773	131.6	114.647	212.385	215.9	211.191	79.9304	97.9443	71.4064	59.0167	81.6835	99.1008	74.1584	57.3899	71.8289	95.383	70.5574	77.5839	103.102	87.3982	87.3757	75.3021	67.1381	77.8278	124.046	149.207	98.9969	91.1351	104.304	93.1939	89.2434	96.5071	96.387	97.9892	38.3351	0.391217	57.3899	215.9	3.76199
evm.TU.Chr17.1288	55.2695	62.0541	59.6089	74.433	62.1239	66.164	54.2771	46.4907	51.2425	69.865	92.8797	99.6295	104.477	62.6399	44.8659	35.1912	37.6835	41.5157	41.4502	38.8934	41.7986	65.4473	61.4233	60.068	46.5758	45.6754	47.0113	39.4315	41.8642	44.3101	45.744	41.5177	43.6653	59.6576	61.6385	65.9586	124.463	89.6815	91.0511	182.878	184.728	188.066	68.4145	38.4538	0.562071	35.1912	188.066	5.34411
evm.TU.Chr11.1420	96.371	83.2933	92.2477	88.7561	75.5709	97.3162	97.3873	135.027	96.3898	111.381	92.2744	105.003	221.69	193.301	160.263	72.2557	106.417	69.2855	109.573	68.1617	72.5181	80.4493	106.198	82.0114	59.7839	55.1857	54.3897	38.5442	47.9461	34.8485	50.9702	52.1905	45.5872	60.0832	63.1853	68.557	47.6059	56.6877	44.9324	76.6252	69.5485	71.593	83.6049	38.4826	0.460292	34.8485	221.69	6.36153
evm.TU.Chr8.2270	108.035	107.012	124.226	182.418	139.562	178.656	128.31	115.718	116.286	140.29	161.35	162.835	133.235	102.311	105.145	72.588	89.7895	87.4563	93.6824	80.6522	70.9209	102.16	90.4793	93.2982	166.051	166.93	184.042	96.6434	108.984	109.054	99.3727	96.8313	100.383	145.876	142.92	124.719	124.016	113.45	117.447	195.925	225.579	223.843	126.869	38.6168	0.304384	70.9209	225.579	3.18071
evm.TU.Chr4.1926	133.173	117.871	108.716	104.764	132.324	104.776	88.838	93.4526	112.233	52.2381	61.6908	54.4553	141.705	184.984	163.678	51.9342	49.8024	36.2086	51.3769	80.0014	147.06	33.8893	38.3296	42.0839	90.1982	87.5528	92.1735	64.9235	73.5068	69.4065	65.1197	70.6569	66.3826	71.222	70.2064	75.003	88.3401	72.3987	86.5848	158.029	151.837	148.006	90.1699	38.6531	0.42867	33.8893	184.984	5.45847
evm.TU.Chr19.2975	118.982	102.001	116.907	102.549	106.242	96.4892	78.5135	95.6524	83.0698	134.017	169.694	101.153	177.476	202.887	170.085	135.678	168.451	177.276	91.5156	161.057	270.709	96.956	103.318	124.756	122.945	132.6	121.87	163.645	132.077	142.995	97.218	98.2989	118.015	166.708	198.751	157.457	119.436	111.176	113.434	118.262	102.199	113.475	131.333	38.6663	0.294414	78.5135	270.709	3.44793
evm.TU.Chr22.1605	157.306	167.4	174.726	175.711	144.93	159.623	133.076	185.907	173.691	96.9206	106.84	112.502	86.3013	85.7116	58.2014	205.654	220.25	182.034	115.297	94.1087	78.0019	129.631	139.443	134.463	136.872	114.067	123.374	87.8965	88.3637	84.8939	95.7734	90.7894	100.887	89.1237	86.7584	90.423	106.278	117.357	106.3	167.785	132.557	153.267	125.964	38.6857	0.307117	58.2014	220.25	3.78426
evm.TU.Chr18.1487	43.2727	40.9146	48.0763	75.4245	57.011	65.3206	51.3885	53.0301	46.6522	61.4335	68.8267	68.9833	82.6734	113.409	83.7572	57.6015	60.0765	54.7764	72.1644	129.233	290.347	72.6664	79.9156	59.9019	78.6953	75.5448	80.8162	60.7037	60.445	57.75	67.5452	68.9347	73.0759	45.409	49.9814	47.7867	60.1894	52.6197	57.1375	81.4308	82.2055	84.6322	71.9466	38.7213	0.538194	40.9146	290.347	7.09641
evm.TU.Chr8.755	57.2792	55.3117	63.4213	48.7531	54.3306	44.8178	42.2568	47.9851	42.6444	121.259	126.031	98.645	148.168	139.978	156.706	64.6053	72.8457	73.7079	58.2433	117.976	211.566	60.6708	56.5172	47.5542	44.9913	43.4505	39.0356	46.6781	39.6812	43.329	37.3928	37.2845	39.1987	67.8037	72.0783	66.4159	53.8184	57.5583	57.8126	55.4445	47.37	45.5569	69.1946	38.7609	0.560173	37.2845	211.566	5.67437
evm.TU.Chr3.2768	165.431	124.751	132.267	181.506	196.358	181.491	121.411	90.4328	112.063	98.0413	81.5146	56.7655	96.7688	235.771	93.0129	81.7243	96.8783	91.872	93.3789	68.614	96.6632	91.8075	69.4615	126.009	167.559	152.088	160.788	147.401	133.746	140.038	102.077	95.8978	93.8339	120.077	104.796	100.565	112.84	161.04	158.432	115.694	79.9008	87.2947	119.478	38.781	0.324588	56.7655	235.771	4.15342
evm.TU.Chr8.2958	54.3822	57.844	60.6242	68.2983	59.9649	67.8456	51.5244	46.6057	45.7738	114.103	123.184	101.021	215.029	181.694	206.622	62.954	76.9304	89.2268	71.3556	70.0159	78.6878	156.971	116.168	138.675	83.6828	77.3971	72.4617	107.27	86.5654	94.4463	74.3099	77.8322	75.5162	84.9932	92.0597	91.3004	88.6887	82.9566	88.0034	70.3743	69.2871	62.69	90.3651	38.9468	0.430994	45.7738	215.029	4.69763
evm.TU.Chr19.112	138.824	148.616	176.381	200.526	159.356	177.009	131.229	163.512	133.905	201.663	211.516	163.805	174.189	205.206	182.489	83.6025	106.897	84.9328	121.474	124.483	87.9035	135.734	124.906	120.649	142.287	117.838	126.481	171.416	144.847	152.184	122.864	116.954	126.727	64.529	68.7198	57.7942	88.6627	94.3388	90.5214	118.3	125.034	123.487	133.614	38.952	0.291526	57.7942	211.516	3.65981
evm.TU.Chr20.164	189.742	176.773	179.45	163.497	142.232	165.545	143.143	178.497	141.212	110.261	118.599	86.8059	159.851	253.289	183.673	63.2079	66.1426	51.5505	121.607	77.7956	51.484	159.246	150.988	167.772	139.804	124.909	132.018	150.025	144.729	139.422	115.577	128.589	128.78	148.225	154.104	138.913	122.391	161.961	130.324	149.341	158.803	143.236	138.417	39.0875	0.28239	51.484	253.289	4.91976
evm.TU.Chr10.1889	87.6823	82.3963	93.2585	58.6712	65.6225	63.1567	71.0627	63.4695	69.5198	102.209	102.354	89.373	227.381	154.299	190.967	86.0219	94.0913	84.8221	73.116	80.7156	121.093	168.491	132.142	168.444	67.5694	70.7543	63.0997	110.869	93.1035	101.235	87.9493	90.2091	89.9944	114.629	129.669	124.123	70.6319	92.2985	85.8594	54.0978	43.935	40.3908	96.6852	39.1226	0.40464	40.3908	227.381	5.62952
evm.TU.Chr5.2383	106.704	121.554	131.135	148.827	106.334	111.94	135.647	175.562	139.688	68.9627	80.336	64.4546	38.2941	50.7505	42.6294	75.5114	80.6506	46.7736	187.069	206.284	193.114	77.5024	94.2224	80.0954	113.169	100.79	110.946	65.4851	78.2825	72.5714	83.4664	83.3351	89.2494	86.2953	87.5624	76.9339	70.1836	84.0337	74.4172	106.405	108.923	113.459	99.275	39.3105	0.395976	38.2941	206.284	5.38684
evm.TU.Chr13.157	160.789	192.804	175.923	159.47	140.237	177.321	177.112	232.493	155.148	111.651	101.293	92.2322	91.2808	172.301	127.003	86.6759	68.7873	49.5693	156.022	83.0608	57.1991	141.27	141.99	152.861	175.349	166.459	169.159	115.008	130.095	118.975	130.238	137.023	142.587	147.664	153.303	163.434	152.464	183.637	142.575	173.553	192.643	183.235	142.426	39.4096	0.276702	49.5693	232.493	4.69025
evm.TU.Chr23.2890	93.4164	103.777	85.2884	145.813	110.646	126.497	121.178	121.636	106.864	135.173	162.973	155.775	81.5348	70.5956	75.2937	76.4526	99.3086	89.0421	84.664	93.6885	100.392	55.81	52.4844	72.7281	92.1696	88.4667	90.7567	67.9849	74.6186	75.271	93.0005	88.2032	90.7804	105.719	93.2039	119.331	130.419	116.82	101.207	226.201	211.817	213.528	107.155	39.4628	0.368276	52.4844	226.201	4.30987
evm.TU.Chr5.79	162.889	162.475	169.774	185.215	126.542	163.339	130.559	256.621	144.342	116.734	101.337	105.926	151.743	213.516	201.847	120.789	88.8897	63.392	183.455	108.144	58.2811	84.9872	107.209	103.079	125.617	113.152	136.921	150.609	161.995	157.886	161.471	148.128	177.583	110.859	129.666	107.98	104.786	125.362	96.7395	151.848	135.791	155.827	137.222	39.5213	0.288011	58.2811	256.621	4.40316
evm.TU.Chr13.2330	81.7932	72.0834	81.0734	111.29	124.043	106.669	118.279	232.421	89.2327	228.797	200.103	171.746	115.379	156.365	140.711	95.423	113.117	116.708	78.6412	60.7531	69.6672	81.1667	85.4718	82.6657	125.168	114.737	127.351	151.834	145.083	129.031	150.865	122.906	128.393	138.813	160.183	138.388	111.56	138.343	132.209	122.746	67.9779	82.8875	121.478	39.5308	0.325416	60.7531	232.421	3.82567
evm.TU.Chr12.1093	81.1644	82.3744	83.9044	104.092	90.1408	99.4556	83.9989	88.8719	76.0464	140.723	144.812	100.837	159.449	207.123	159.121	55.7475	57.4804	63.1792	87.8322	138.324	264.311	163.245	150.298	163.163	109.582	101.823	100.749	118.426	108.684	115.555	91.651	94.7406	97.029	120.797	112.764	112.677	139.351	133.197	132.201	138.813	137.323	131.392	117.677	39.6581	0.337007	55.7475	264.311	4.74122
evm.TU.Chr21.4370	169.086	207.175	192.188	192.24	162.013	184.049	205.303	263.48	177.737	162.969	146.701	136.895	170.695	164.384	182.33	110.797	118.716	87.2827	185.029	131.819	116.648	187.813	181.612	178.656	193.98	179.779	183.017	164.381	182.798	172.383	162.904	175.58	170.089	231.53	212.288	250.715	174.097	220.285	171.802	253.094	258.176	257.105	181.658	39.7866	0.21902	87.2827	263.48	3.01869
evm.TU.Chr9.1441	76.9309	58.2883	68.1964	108.746	98.9572	105.398	108.191	129.385	77.6789	95.5568	96.242	70.8993	143.704	194.063	128.355	36.0406	47.829	41.4621	36.3906	58.4297	101.446	143.209	121.676	110.001	116.655	103.699	114.068	140.121	131.71	133.462	104.82	105.642	119.797	193.804	207.581	161.912	109.478	134.306	102.007	144.085	132.095	127.696	110.477	39.8143	0.360387	36.0406	207.581	5.75964
evm.TU.Chr3.2218	112.643	95.9272	130.398	95.9788	94.5341	98.9241	93.9443	156.013	99.8327	174.349	167.47	110.924	180.828	254.218	237.448	110.404	102.282	82.4818	124.769	107.864	100.268	123.141	126.379	102.081	101.518	90.8608	89.2723	106.145	108.827	100.353	90.0553	94.8389	94.4553	77.6662	81.6239	74.6966	63.0412	89.4124	73.3383	101.092	74.1606	77.1431	111.229	40.1508	0.360975	63.0412	254.218	4.03257
evm.TU.Chr9.987	83.1705	76.5232	91.3107	71.5065	62.5629	70.1587	58.7685	75.1156	66.9629	91.1839	82.2357	64.1767	175.221	226.891	196.272	59.2255	61.9488	49.397	39.9714	35.9722	40.5907	97.0863	100.616	88.9124	48.5188	46.1374	43.9731	74.8992	70.7967	63.4495	39.2208	36.7768	39.7982	53.3924	50.0253	55.4572	45.7969	48.7974	48.4924	57.5188	56.4604	56.5061	71.4714	40.2021	0.562493	35.9722	226.891	6.3074
evm.TU.Chr23.2842	113.16	132.851	139.465	81.9341	103.709	80.7871	86.479	88.5247	115.783	57.9772	71.3901	64.2105	219.171	135.552	176.286	111.72	135.237	92.3618	50.1152	54.0935	82.3544	39.0442	71.3215	46.3216	129.874	143.142	141.645	38.2023	42.0105	36.4421	96.8836	87.9662	90.9129	64.1313	68.221	69.2224	49.8298	44.8239	48.4478	73.9127	74.4404	81.848	88.8525	40.3795	0.454456	36.4421	219.171	6.01424
evm.TU.Chr8.2792	221.896	242.3	278.225	222.958	208.533	214.218	199.754	210.803	206.715	197.066	197.451	205.811	229.921	237.783	247.848	155.29	157.847	134.34	140.288	150.884	140.696	207.879	249.695	186.466	185.33	176.909	179.386	131.878	128.097	128.062	137.433	147.258	142.343	135.368	138.391	145.562	138.163	141.426	138.271	179.464	183.654	174.114	180.376	40.6277	0.22524	128.062	278.225	2.17257
evm.TU.Chr1.1718	90.8569	86.5405	92.0544	134.726	124.004	138.413	135.604	153.971	117.841	67.8811	78.1593	66.3214	88.7344	79.3432	77.3436	52.0355	53.3307	54.5759	126.943	96.5325	76.8541	198.617	204.598	154.936	180.615	170.112	162.266	160.648	167.302	166.135	155.698	152.142	150.638	83.9095	90.7529	99.6353	107.957	94.5608	95.1393	113.202	128.555	125.51	117.976	40.7496	0.345406	52.0355	204.598	3.93189
evm.TU.Chr9.708	141.811	140.535	129.963	128.775	138.001	133.861	134.99	151.167	140.589	181.763	203.019	160.03	200.554	262.043	279.011	170.253	184.132	142.314	159.036	164.222	229.698	210.756	255.763	201.664	148.979	128.656	136.475	146.536	147.421	133.866	135.901	127.3	126.79	171.987	186.924	179.984	126.604	143.256	134.468	115.461	112.493	110.216	160.887	40.777	0.253451	110.216	279.011	2.53149
evm.TU.Chr13.2437	204.577	240.983	214.724	192.207	227.612	209.789	220.105	232.92	222.194	158.198	150.817	133.76	154.244	237.848	195.536	102.518	119.203	81.5622	189.042	137.721	93.9741	148.263	157.043	174.102	205.659	189.882	191.457	148.25	156.675	141.789	166.39	187.119	177.85	180.41	174.87	203.604	169.421	195.068	173.12	238.145	242.201	233.607	180.344	40.7833	0.226142	81.5622	242.201	2.96952
evm.TU.Chr14.939	71.8035	62.5293	60.4174	72.6157	74.8247	77.6695	78.5901	119.408	71.4304	109.396	100.551	53.95	124.361	250.761	171.65	43.0475	38.4304	31.8453	50.9364	51.9928	57.3023	149.378	135.331	160.288	84.8179	77.381	81.9559	74.4331	62.0533	67.4922	69.5533	69.1525	67.0331	90.8201	99.9445	103.044	73.8866	72.8573	64.9877	68.9154	57.2329	57.5807	84.8012	40.8192	0.481351	31.8453	250.761	7.87434
evm.TU.Chr12.1358	49.8448	45.0423	58.2538	53.6893	47.7622	46.5413	41.2552	52.9034	37.6179	79.5692	72.6423	62.2158	127.792	206.335	179.39	51.3544	57.3497	48.2022	58.6109	106.858	185.895	98.5965	98.327	79.0244	36.0019	34.3564	36.5019	86.5742	73.4135	80.9558	39.2437	35.9542	37.9301	48.9533	52.5584	48.2805	49.6855	59.1592	53.1988	39.8402	35.5903	36.17	67.3676	40.8355	0.606158	34.3564	206.335	6.00574
evm.TU.Chr2.1431	125.031	132.252	125.707	129.499	120.802	131.247	132.684	154.424	120.901	84.6743	75.0668	77.9093	84.9569	125.215	113.42	87.4736	91.9341	65.064	137.289	92.0739	62.3717	108.679	118.942	127.168	139.916	136.264	140.712	124.901	135.433	126.242	111.784	120.955	118.137	194.458	196.998	202.721	155.03	180.858	167.484	219.46	220.478	220.329	131.832	40.9317	0.310484	62.3717	220.478	3.5349
evm.TU.Chr14.168	133.985	129.203	121.608	148.813	138.173	154.993	157.768	151.943	151.7	51.0307	59.8749	57.4545	43.1606	40.1271	55.7318	134.416	151.611	89.0931	170.583	205.85	162.574	129.795	161.209	121.119	178.555	179.145	182.793	82.3451	87.956	92.1352	166.068	163.449	154.122	132.182	142.875	145.042	113.142	121.625	116.562	104.199	108.857	101.249	126.05	41.417	0.328575	40.1271	205.85	5.12996
evm.TU.Chr9.1046	76.7219	75.7937	76.5721	80.3076	77.7862	84.2551	69.7135	65.9617	76.6033	142.229	142.502	132.022	241.484	202.601	201.433	115.794	116.656	146.292	103.895	104.151	132.056	118.656	133.749	114.039	63.0173	63.3825	67.1196	59.6753	54.7641	56.6309	58.9582	67.6803	63.9058	105.368	116.145	122.225	112.308	101.619	98.9971	119.531	115.225	116.506	104.627	41.4939	0.396589	54.7641	241.484	4.40953
evm.TU.Chr14.705	176.383	187.44	160.462	140.713	145.375	141.248	154.195	160.764	156.643	143.568	167.896	156.021	171.102	145.548	137.182	135.113	128.646	126.151	118.704	121.085	80.4706	81.8202	79.2448	77.2484	72.1282	67.4376	70.8078	54.5971	59.0802	62.7671	78.5081	66.2504	80.8127	82.9491	91.6974	75.3755	63.9312	74.0531	74.7056	64.7573	57.235	62.1844	108.388	41.5107	0.382982	54.5971	187.44	3.43314
evm.TU.Chr15.1875	154.31	151.95	144.68	198.133	174.334	206.861	162.863	143.069	131.814	182.603	180.125	222.279	192.511	167.491	178.201	177.372	169.227	198.108	185.982	246.594	374.526	226.517	237.19	248.104	135.889	164.741	144.782	169.499	156.122	164.773	163.974	144.438	153.475	159.495	169.428	174.081	189.094	153.494	171.761	187.144	169.712	192.562	181.412	41.587	0.22924	131.814	374.526	2.84133
evm.TU.Chr21.1901	235.22	227.085	233.403	225.693	192.047	204.788	193.398	311.25	213.885	184.423	154.974	179.572	199.404	289.337	287.747	148.887	154.84	99.8642	222.331	177.478	116.668	158.947	177.446	176.456	221.538	182.919	199.596	168.026	169.36	162.832	208.619	201.806	210.031	174.344	153.987	161.183	160.285	191.919	152.965	214.137	211.72	200.306	193.112	41.6001	0.215419	99.8642	311.25	3.11674
evm.TU.Chr3.192	188.719	170.553	211.527	153.056	156.025	153.981	179.274	247.64	199.675	109.151	90.0506	81.1691	83.8266	114.292	116.607	203.251	221.39	180.901	238.492	208.682	185.347	139.13	157.294	116.678	174.426	146.543	163.432	156.609	152.554	156.009	130.999	130.603	133.047	117.064	117.803	108.839	100.848	116.218	112.362	122.47	115.773	125.626	149.713	41.7012	0.278541	81.1691	247.64	3.05092
evm.TU.Chr21.2149	173.367	166.867	190.82	150.314	170.046	145.638	194.99	219.238	184.731	119.072	103.128	89.9596	121.421	178.411	162.026	89.4276	111.368	59.4238	197.073	133.99	65.0824	140.909	167.621	160.099	231.606	218.183	234.418	148.932	189.149	169.006	169.429	182.51	173.533	110.124	109.042	129.368	112.502	147.921	125.66	160.781	160.864	175.029	153.407	41.731	0.272028	59.4238	234.418	3.94485
evm.TU.Chr20.127	122.041	121.299	123.646	141.009	121.362	138.164	113.182	101.639	103.135	153.402	144.064	178.239	157.536	107.12	97.7749	156.656	134.507	196.338	148.671	138.75	172.082	105.779	117.562	111.449	59.8599	69.9135	63.764	123.986	111.949	123.102	65.8868	64.6088	60.6869	58.1439	70.583	51.1023	55.4664	47.5291	52.4418	51.6714	42.3705	42.9787	105.273	41.7808	0.396882	42.3705	196.338	4.63385
evm.TU.Chr2.2665	136.401	127.395	143.244	124.995	116.337	135.532	115.262	127.991	100.578	119.769	110.286	78.5019	155.47	275.379	188.118	45.6751	44.1266	43.5582	68.8986	44.2869	33.8772	79.2218	78.7751	82.8785	100.635	91.4441	89.831	95.9179	94.6506	83.7864	80.9735	93.0171	82.642	81.6718	84.4618	84.2325	79.6505	85.8587	73.4961	98.9738	105.239	104.359	99.6999	41.8872	0.420132	33.8772	275.379	8.12875
evm.TU.Chr21.3561	254.872	222.071	240.118	190.276	204.143	181.352	172.44	190.126	199.71	160.528	166.666	138.266	155.781	151.047	169.359	122.171	112.267	88.7841	125.41	151.003	129.161	227.435	211.344	213.353	140.722	135.405	135.908	171.909	159.046	161.01	128.655	130.17	131.926	99.3513	97.7572	95.5796	144.2	143.313	140.436	107.449	104.11	97.4164	154.811	42.0861	0.271856	88.7841	254.872	2.8707
evm.TU.Chr5.361	126.419	97.9628	136.791	123.814	98.3484	109.59	120.22	255.539	112.644	118.308	106.727	89.5479	126.576	220.768	216.571	115.921	116.75	85.2126	215.257	125.418	118.04	204.996	240.813	166.675	110.977	83.7739	105.901	139.404	121.769	133.696	102.326	84.4285	111.081	136.359	143.831	122.101	115.26	145.006	126.844	148.413	126.489	139.994	134.442	42.0914	0.313083	83.7739	255.539	3.05034
evm.TU.Chr18.486	179.458	140.221	173.566	195.495	133.963	150.726	164.131	277.956	181.799	121.434	133.152	89.2964	126.963	130.665	223.318	149.496	132.59	89.3049	257.467	190.167	155.998	189.126	194.674	180.828	154.406	143.847	151.354	149.226	161.376	156.324	173.746	162.746	178.161	126.767	116.558	107.644	82.6452	99.084	76.865	130.799	128.379	133.146	152.259	42.1211	0.276642	76.865	277.956	3.61615
evm.TU.Chr7.1663	77.4198	68.5086	81.1379	85.3974	69.1033	91.4104	78.1103	119.512	78.1876	159.098	122.654	122.714	143.526	190.089	213.309	77.9012	88.3083	73.7426	82.4299	61.8635	48.0969	194.293	177.308	146.115	60.5247	50.4886	57.8352	77.1467	71.5702	72.0403	65.7555	60.4892	71.0715	96.4469	94.8179	92.6858	74.694	92.0371	89.8775	65.086	41.5353	44.6347	93.547	42.1654	0.450741	41.5353	213.309	5.1356
evm.TU.Chr18.1713	72.0007	69.2365	83.3222	170.641	150.595	162.332	78.0128	82.692	75.1497	97.6323	87.8538	101.056	68.6397	49.1645	46.2586	54.2421	59.7303	52.7527	51.9181	48.6544	75.8841	172.142	132.43	133.029	150.876	160.186	157.385	95.9617	82.0149	88.1268	96.5589	86.7912	97.6929	103.979	98.8978	117.609	143.319	108.348	126.771	171.416	185.15	192.893	105.699	42.2135	0.399376	46.2586	192.893	4.16989
evm.TU.Chr6.1279	48.2148	52.5599	55.2031	111.964	79.2593	110.781	91.4488	94.5818	77.2673	49.442	73.4953	43.589	39.6476	41.6634	45.226	44.4679	40.4461	34.9454	82.8153	61.4968	69.513	58.2552	69.6452	57.0598	74.1531	80.7488	83.6442	48.5521	57.5534	60.7603	48.8669	51.6396	50.4187	79.5131	96.2672	81.6059	57.4862	54.5856	55.1541	182.779	224.643	217.73	74.7402	42.3751	0.566965	34.9454	224.643	6.4284
evm.TU.Chr6.1050	83.7041	93.3835	98.1016	88.7947	94.9143	83.6452	65.3858	73.6856	69.4044	37.2582	36.7498	47.3326	76.9286	81.8286	51.7566	113.937	103.066	70.1111	99.3946	147.767	296.625	58.9757	84.2953	54.7833	88.7197	89.6509	90.0589	34.5159	35.7643	32.1221	43.4748	44.0774	43.3023	55.4928	62.0116	64.4702	67.5173	55.9668	69.6253	76.7527	86.6378	81.0771	76.9778	42.4221	0.551096	32.1221	296.625	9.23429
evm.TU.Chr5.448	159.52	160.536	184.149	141.559	139.806	114.182	122.066	132.741	144.724	139.264	173.964	106.194	253.455	258.699	223.352	93.295	95.884	69.197	173.37	113.161	162.1	77.0418	97.3677	67.6585	116.761	119.364	109.764	133.319	129.279	116.606	97.2897	99.7226	111.088	124.362	129.724	111.963	184.384	164.791	181.499	145.879	159.088	152.205	137.866	42.8184	0.310579	67.6585	258.699	3.8236
evm.TU.Chr18.1701	177.219	196.839	165.023	206.007	176.57	192.737	217.657	220.34	193.587	73.6883	78.0812	60.8317	81.7783	134.34	110.444	124.09	159.759	122.205	137.858	135.426	93.4255	160.211	165.028	157.818	216.057	185.609	198.566	167.252	189.959	173.83	185.392	189.992	184.75	135.898	116.461	119.841	118.61	152.509	133.262	189.328	220.501	198.378	157.551	42.9508	0.272615	60.8317	220.501	3.62477
novel.2237	65.9419	74.3837	87.3371	75.6942	55.4577	78.4559	70.6352	211.473	56.5659	88.2665	63.9984	75.9046	114.908	251.894	211.29	74.0127	78.0811	41.5233	93.4008	56.7055	60.8272	54.5899	72.4499	60.2061	100.63	90.5407	95.6376	106.858	135.708	115.124	131.089	122.615	110.765	74.6984	84.3108	101.156	64.0562	91.1981	73.7153	111.317	82.0962	110.665	94.671	43.0224	0.454441	41.5233	251.894	6.06633
evm.TU.Chr16.1155	164.586	156.142	161.953	187.794	147.494	172.702	162.156	179.236	163.268	44.1215	53.6462	44.4719	42.7445	50.3755	44.7806	64.3923	75.4613	56.8467	135.621	99.9991	119.51	90.7133	102.924	92.3903	146.957	136.013	136.936	172.153	152.873	153.739	124.137	124.621	131.383	138.171	138.17	133.672	136.867	143.526	123.656	149.991	166.508	151.152	123.187	43.0492	0.349462	42.7445	187.794	4.3934
evm.TU.Chr3.471	59.8771	57.7271	60.9096	51.634	62.7488	52.586	55.4352	55.5441	55.5421	50.5719	50.4919	48.7637	55.6143	122.896	82.3343	45.4568	45.8456	46.5664	52.1058	109.029	322.01	55.3988	60.2433	60.825	52.3536	50.2771	52.3271	59.4563	52.9016	56.5499	56.0662	55.4468	59.2066	56.9468	57.6343	56.0268	56.0454	63.6567	56.5194	56.7823	53.5207	51.7804	64.8489	43.1175	0.664892	45.4568	322.01	7.08388
evm.TU.Chr8.2778	48.0264	61.1186	57.6179	96.445	65.1439	93.525	65.8936	57.8684	59.1501	53.1569	60.3106	50.8969	77.7396	48.1684	50.1112	37.4294	33.5546	39.5167	45.1686	40.9514	49.595	63.5948	62.6083	70.8543	76.9939	85.7796	81.4818	45.493	46.1369	47.0716	59.792	60.8008	60.8905	98.911	98.2363	107.689	164.954	137.648	140.792	186.974	192.947	200.139	78.1232	43.1271	0.552039	33.5546	200.139	5.96458
evm.TU.Chr14.1116	167.32	194.654	208.218	188.48	185.018	186.485	201.391	242.14	165.908	117.217	107.649	108.712	133.473	115.006	125.656	67.1444	77.3541	51.8308	160.992	113.561	80.9906	153.456	144.662	175.294	152.967	142.195	138.547	118.039	141.046	134.451	117.529	131.533	144.92	204.252	205.996	197.299	136.08	168.519	131.025	202.686	212.886	183.57	150.861	43.1797	0.286222	51.8308	242.14	4.67173
evm.TU.Chr19.765	137.53	144.81	133.78	80.1597	93.6537	78.1815	92.2863	84.9898	126.005	83.6912	68.9857	65.8202	37.7265	30.264	36.4151	181.105	222.012	174.579	84.5085	78.8198	54.1157	156.615	166.522	148.479	97.6024	76.4493	89.1927	85.1411	73.9472	74.5333	64.6031	69.5005	69.7591	66.9698	69.5284	66.3722	55.3153	63.8174	59.7339	56.888	58.8496	52.6751	90.7603	43.3413	0.477535	30.264	222.012	7.33583
evm.TU.Chr10.280	113.867	81.0173	81.9953	220.035	114.04	190.246	92.6911	110.875	67.4158	60.0323	62.4305	38.9779	84.9891	114.811	120.037	44.1959	55.2502	39.8789	52.629	50.4428	61.2514	114.907	102.005	93.411	122.96	108.031	121.225	206.437	171.289	205.485	88.2197	88.3674	94.5886	110.851	110.378	90.6908	80.8994	98.0556	90.6122	103.043	89.6309	98.9238	101.122	43.4372	0.429553	38.9779	220.035	5.64512
evm.TU.Chr18.1651	208.416	209.428	228.551	220.964	200.564	206.359	220.551	287.222	204.297	193.263	170.896	165.542	216.056	290.552	198.998	152.256	166.294	104.234	214.872	134.658	83.8131	185.604	203.186	191.989	185.81	186.704	186.216	156.207	174.048	155.439	169.772	176.915	181.739	233.5	241.937	255.807	175.478	210.603	176.155	263.466	264.524	265.923	198.067	43.4723	0.219483	83.8131	290.552	3.46667
evm.TU.Chr13.400	101.917	91.6016	103.609	84.6267	84.3072	79.5594	93.1969	123.18	103.844	136.859	137.937	104.692	146.501	156.91	175.051	134.016	158.999	121.997	148.759	151.475	205.987	221.937	188.166	158.249	88.0707	74.7202	79.5668	68.4981	66.6609	59.5814	84.0951	82.8288	87.2065	74.0335	78.0725	66.4601	57.0901	65.3522	60.1913	65.7203	68.5705	54.7002	107.019	43.4928	0.406403	54.7002	221.937	4.05733
evm.TU.Chr7.2526	100.748	95.8237	108.243	104.209	69.8766	101.959	106.665	305.457	110.89	41.0997	37.4075	52.4455	68.3722	77.4069	97.8135	86.086	80.2679	44.0584	110.839	85.1834	47.393	70.6364	106.079	90.4864	69.3128	60.1226	68.0977	48.4823	58.6037	52.7719	63.1978	54.6773	68.7442	39.6899	43.0962	37.3482	42.6374	46.336	35.9603	52.7435	55.1513	64.7404	75.2657	43.5496	0.578611	35.9603	305.457	8.49428
evm.TU.Chr7.264	133.263	122.723	137.519	121.877	114.861	134.948	121.512	132.077	116.049	143.286	142.498	121.927	196.663	289.509	259.098	88.5253	98.6833	77.8096	158.341	101.057	69.0556	139.399	138.817	138.148	153.849	152.203	150.063	179.663	182.788	170.323	117.345	123.626	114.088	121.31	129.141	159.889	152.212	162.282	144.99	201.699	213.021	210.13	146.102	43.5516	0.298091	69.0556	289.509	4.1924
evm.TU.Chr23.2539	122.401	123.965	136.48	143.236	116.731	156.674	142.366	243.421	122.584	89.5921	88.848	70.8589	150.248	288.865	173.231	86.5007	67.7091	50.6431	126.818	75.0355	54.4671	122.872	141.051	148.296	102.621	96.7688	93.2775	106.364	109.099	102.575	104.251	102.297	112.199	93.3189	104.325	94.522	85.8011	114.897	86.5266	142.131	128.627	132.28	117.971	43.6268	0.36981	50.6431	288.865	5.70393
evm.TU.Chr6.1485	165.945	187.176	210.474	178.457	156.89	184.618	170.749	207.577	149.998	117.598	134.364	96.2718	147.246	189.182	230.4	60.1413	69.2751	44.5699	135.964	83.7815	64.0772	121.012	115.253	143.994	122.264	118.239	114.683	133.361	143.554	123.068	80.1987	84.8114	90.6838	175.955	192.938	176.89	107.429	136.587	114.111	147.024	133.142	129.219	135.457	43.6473	0.322224	44.5699	230.4	5.1694
evm.TU.Chr21.2552	164.144	204.987	200.87	168.881	187.105	172.989	126.666	111.93	150.304	83.6535	91.7964	97.3353	112.09	64.7742	85.0596	150.474	145.487	132.579	119.849	143.843	92.2225	83.2592	100.554	89.844	207.649	217.083	216.774	123.408	126.055	124.079	156.13	165.515	156.526	109.809	104.741	109.288	234.589	175.856	205.884	161.16	165.726	169.195	143.099	43.6837	0.305269	64.7742	234.589	3.62164
evm.TU.Chr14.930	56.8886	66.4542	72.9437	81.3546	68.2304	84.3447	51.2673	80.1616	55.2049	130.857	129.663	102.473	237.309	239.792	222.936	73.1348	71.2186	62.933	71.4836	72.0238	66.1644	134.787	107.129	112.149	79.6145	77.4143	77.2055	113.128	84.141	87.4131	70.7495	72.1283	77.242	106.402	119.84	105.446	68.7509	61.5927	65.3173	77.0382	78.8643	82.49	94.1829	44.357	0.470967	51.2673	239.792	4.67729
evm.TU.Chr18.1756	105.256	100.588	99.4949	92.5796	92.3229	80.62	114.219	133.622	120.74	145.911	140.686	127.329	179.39	165.241	202.667	124.292	99.4403	100.174	91.3891	144.744	291.834	86.6992	78.6697	44.4114	75.5094	69.2457	70.2721	137.311	130.377	126.182	82.9764	85.3731	83.6621	75.0914	63.0126	65.9208	89.5822	94.8085	96.8496	68.0237	72.5681	67.7026	107.543	44.4488	0.413313	44.4114	291.834	6.57114
evm.TU.Chr21.3206	99.0598	101.629	111.809	89.0653	106.431	84.5673	117.081	111.512	132.432	89.2256	91.4055	103.209	120.284	122.525	131.63	171.709	197.995	172.223	105.55	193.279	314.207	149.333	182.206	130.471	97.7346	103.61	105.127	92.3466	107.495	92.6745	75.131	86.9576	92.2529	100.285	104.874	106.916	68.229	79.1071	70.1123	95.3951	88.7285	94.3628	116.433	44.4879	0.382091	68.229	314.207	4.60518
evm.TU.Chr7.1486	158.53	169.626	172.618	130.686	167.097	141.326	183.627	222.611	180.624	59.1153	69.5708	58.8528	55.8807	107.31	86.8962	77.9696	91.8391	70.3751	78.0011	69.0641	55.5281	122.326	129.332	115.756	114.202	98.116	104.951	117.475	129.018	112.594	105.13	110.604	114.467	62.2554	55.0166	59.1476	63.2	82.1855	72.5142	43.8794	39.8842	39.9875	102.362	44.64	0.436101	39.8842	222.611	5.58143
evm.TU.Chr13.593	217.533	201.421	166.641	187.67	176.05	198.957	192.79	246.141	181.019	136.851	122.783	110.361	175.752	272.773	196.872	96.7291	92.4558	75.2682	171.981	110.997	91.3211	112.098	99.6815	103.272	154.965	142.844	140.931	196.435	181.002	191.587	142.157	153.935	145.437	156.697	131.131	135.299	165.204	192.977	160.916	212.748	202.694	218.147	161.013	44.7066	0.277659	75.2682	272.773	3.62402
evm.TU.Chr20.781	178.608	159.91	158.48	176.659	166.044	157.657	228.663	222.27	223.569	81.9332	90.8778	89.3019	50.9376	51.6722	72.2065	107.905	134.211	101.792	190.989	201.654	192.206	152.661	180.354	132.729	130.94	125.499	140.111	117.996	140.826	139.275	144.44	152.84	149.841	97.9426	98.7529	102.298	83.9137	99.6447	85.2265	116.368	142.186	138.673	135.954	44.709	0.328854	50.9376	228.663	4.48907
evm.TU.Chr6.1570	126.34	98.3396	111.664	95.8966	99.9585	102.978	166.272	247.852	152.293	55.9942	56.3226	53.2971	87.6295	179.792	239.431	97.411	109.412	75.8784	129.213	98.8639	117.371	149.233	212.061	167.476	134.423	127.671	122.434	136.028	124.753	118.3	178.881	169.388	158.959	158.268	190.835	152.611	110.922	149.805	142.575	180.554	142.3	187.552	136.125	44.8228	0.329278	53.2971	247.852	4.65039
evm.TU.Chr2.543	149.793	115.035	128.602	131.474	126.355	129.923	92.6387	177.098	104.343	77.8896	70.8413	60.1513	98.9072	192.598	139.887	75.2185	94.9879	65.4966	102.323	87.0748	63.5445	159.451	152.784	137.447	61.8387	52.9687	59.5513	126.973	148.364	130.639	46.3989	50.6412	49.3981	40.4797	39.7662	31.1921	42.3456	49.4719	42.359	41.8815	34.8218	38.9684	90.9982	44.8577	0.492952	31.1921	192.598	6.17457
evm.TU.Chr5.785	79.0799	59.0926	58.2345	106.899	94.8943	107.772	59.4408	56.275	57.6073	149.922	142.024	101.07	184.348	254.999	174.73	40.1671	61.1003	50.7946	58.3191	69.5796	116.448	126.508	91.0953	100.541	90.3289	91.0241	85.0706	167.803	145.201	149.546	81.9108	76.4166	75.4395	54.8577	53.5094	60.0707	122.057	132.542	139.328	129.667	119.548	105.417	101.921	44.8732	0.440275	40.1671	254.999	6.34845
evm.TU.Chr3.2685	60.7067	49.2922	33.6258	105.327	103.013	99.0575	81.5441	81.9778	49.3179	34.9367	52.7246	36.1041	40.4163	43.475	52.7402	47.0254	70.5393	54.017	48.9678	64.7401	53.1723	143.817	131.127	121.412	111.032	105.483	103.766	198.09	177.561	199.853	130.959	128.034	131.578	147.403	144.765	125.367	78.4991	91.3057	81.3438	59.7003	53.6599	52.627	90.0024	44.8881	0.498743	33.6258	199.853	5.94343
evm.TU.Chr9.1481	39.8004	49.6441	48.4088	38.8663	45.1826	41.886	43.2859	46.78	40.4125	46.1838	45.7925	41.1362	101.857	94.9457	62.3037	42.3296	57.0403	47.6043	41.2294	106.431	325.586	77.5292	71.244	71.8707	41.7943	43.5293	44.2279	41.6225	41.861	45.0896	41.0046	38.324	37.7106	52.2527	50.3116	53.6908	39.0259	41.3479	43.9733	50.7661	48.1819	45.9903	57.8108	45.4861	0.786809	37.7106	325.586	8.63379
evm.TU.Chr21.2478	184.513	201.634	225.295	152.179	173.603	154.776	155.936	164.723	197.365	166.211	141.047	142.581	181.489	222.892	223.012	115.746	119.533	90.434	162.135	105.867	180.495	59.9891	75.45	76.5032	111.782	106.295	113.43	120.374	138.228	129.492	97.6235	109.739	106.924	88.9242	82.2391	99.9026	79.6008	89.8068	86.0463	82.2775	86.1883	88.6413	130.736	45.5533	0.348436	59.9891	225.295	3.7556
evm.TU.Chr3.2191	127.308	136.779	128.861	113.28	137.368	107.206	114.29	116.576	125.816	142.46	140.752	172.364	180.821	116.022	151.108	164.563	164.188	166.867	103.31	99.7845	137.171	273.218	269.825	224.052	99.8149	106.544	101.995	64.9942	61.5296	59.2275	89.4556	86.8124	89.3847	125.107	134.322	151.412	115.315	110.06	118.64	120.833	104.517	98.9743	129.832	45.5894	0.351143	59.2275	273.218	4.61303
evm.TU.Chr20.657	57.099	66.7306	64.8507	105.397	83.956	89.1173	50.3118	51.347	51.0763	125.642	120.211	124.113	201.217	151.088	112.956	100.412	88.294	100.088	40.4367	62.421	77.3601	33.6945	34.3098	33.4766	81.2577	91.3959	84.1775	34.3946	38.5248	33.0412	58.4274	57.3012	57.5663	121.916	130.895	138.926	113.419	87.651	95.6752	185.334	186.961	184.313	90.6377	45.6395	0.503538	33.0412	201.217	6.08989
evm.TU.Chr22.2077	98.2641	106.718	77.9488	74.3703	78.0404	68.7192	97.7339	78.3299	102.16	174.2	166.498	185.405	138.477	76.6726	90.1702	134.414	136.89	176.786	97.423	86.5517	117.647	226.747	176.723	238.972	73.6964	70.422	70.6018	75.8878	68.5528	74.7636	87.6987	93.6319	92.7363	137.928	134.856	124.491	73.8471	89.2748	67.0924	63.0537	54.8002	53.78	107.452	45.7749	0.426004	53.78	238.972	4.4435
evm.TU.Chr12.1357	113.509	117.046	116.334	71.7344	79.5837	78.029	86.3553	96.8313	109.204	92.5385	101.611	90.0813	94.755	105.911	153.343	72.6115	147.665	105.003	128.21	141.527	185.795	218.737	241.813	160.884	55.5355	51.0158	55.265	55.6561	65.8419	58.3402	67.1917	61.2947	67.1391	52.6443	59.735	52.473	47.9303	53.4602	60.5767	56.8207	71.6181	74.4737	94.6696	45.8554	0.484373	47.9303	241.813	5.0451
evm.TU.Chr14.3826	70.16	82.481	76.2132	104.725	103.425	102.344	118.214	159.961	99.9005	109.132	115.715	91.7478	102.658	130.602	144.87	197.516	210.381	185.374	166.559	180.391	268.447	74.0455	82.8822	103.959	86.0975	70.6238	74.3708	79.4589	66.8103	66.0452	66.7309	66.4397	78.5237	108.245	93.4226	117.982	64.7053	105.49	56.5293	98.6649	81.565	88.84	108.387	45.9354	0.42381	56.5293	268.447	4.74881
evm.TU.Chr14.2846	197.495	182.062	200.269	254.177	218.168	228.105	189.746	198.12	178.574	189.166	214.575	140.061	228.908	352.661	293.538	110.896	131.75	121.557	236.662	166.527	180.951	256.436	207.511	234.811	223.944	194.753	199.406	247.777	226.172	229.228	189.806	185.241	187.083	251.946	253.697	256.899	249.139	264.37	250.011	257.334	248.863	221.596	215.476	45.9766	0.213372	110.896	352.661	3.1801
evm.TU.Chr14.605	101.531	107.33	100.933	60.6339	83.5447	59.4824	75.3024	67.4683	76.7913	30.9422	33.2742	33.7871	93.2563	116.779	127.453	124.284	131.625	111.55	49.7699	116.501	301.752	46.3484	64.2061	48.9902	68.6054	68.7934	71.1147	32.0263	31.7901	30.2366	34.9744	38.2691	36.1545	90.8925	96.7759	107.129	71.6565	66.9135	77.3404	78.8766	78.03	81.393	79.1549	46.0716	0.582043	30.2366	301.752	9.97968
evm.TU.Chr3.419	246.261	242.87	257.902	233.331	230.133	244.045	237.205	348.202	237.357	138.836	126.515	124.385	188.377	258.408	253.433	165.478	158.822	105.837	221.832	186.592	146.059	203.993	231.062	234.151	223.183	200.342	211.696	187.939	205.179	206.759	200.688	200.704	202.202	216.464	228.503	236.2	191.874	244.504	191.567	250.723	252.865	297.009	213.559	46.1246	0.21598	105.837	348.202	3.28997
evm.TU.Chr15.1679	134.59	126.441	137.406	120.905	108.528	124.901	108.147	146.821	106.431	96.883	112.499	101.959	215.355	297.959	248.942	66.6744	75.6874	72.3307	115.769	103.216	189.567	138.295	129.15	140.578	86.5149	77.5304	75.977	102.501	94.4217	91.7429	70.5442	70.3183	76.5873	123.568	124.436	114.574	112.356	138.99	106.391	125.954	117.151	115.732	120.103	46.1362	0.384139	66.6744	297.959	4.46887
evm.TU.Chr21.3815	117.149	112.917	112.511	138.158	109.906	128.193	124.436	121.333	126.318	156.917	163.77	157.868	230.882	247.158	245.681	61.7842	70.5282	59.3183	101.252	84.8709	68.1275	110.971	93.9732	97.0547	122.746	122.255	122.581	191.083	166.337	160.945	124.398	137.494	139.906	66.1641	54.4028	64.8843	98.8637	100.029	88.5429	96.8924	107.307	99.6902	121.562	46.1767	0.379862	54.4028	247.158	4.54311
evm.TU.Chr11.877	178.296	171.887	159.462	246.298	210.285	257.565	169.591	168.651	160.145	94.3165	94.4275	104.945	104.571	70.7886	67.1793	76.828	76.8416	77.7156	102.687	71.2988	93.6385	183.316	188.439	161.883	138.255	141.744	141.677	116.211	106.937	111.628	107.623	111.354	106.005	139.223	132.265	152.156	145.23	142.05	132.831	178.384	187.872	181.769	137.245	46.2146	0.336732	67.1793	257.565	3.83399
evm.TU.Chr6.2033	156.668	163.826	161.358	192.943	151.11	186.065	170.616	254.645	141.54	146.493	136.158	130.05	148.97	174.666	145.503	73.7167	83.161	61.5896	192.293	103.274	73.4766	164.411	158.498	167.907	203.391	188.19	192.538	123.88	136.094	121.707	178.399	177.888	198.485	233.19	241.397	207.487	148.479	173.834	144.734	233.513	235.679	230.429	164.482	46.2239	0.281027	61.5896	254.645	4.13454
evm.TU.Chr2.464	85.0265	96.8276	102.905	93.0988	102.943	94.3164	84.6282	89.037	82.8658	57.3208	55.7919	71.425	116.33	120.522	136.307	77.2381	78.5853	58.4417	108.002	146.783	327.575	59.8184	64.1907	58.2223	93.3817	91.3897	88.8992	59.1764	50.7378	52.582	58.6501	57.8435	63.6199	89.2702	85.0476	88.9492	115.877	98.9591	101.864	149.069	152.83	149.025	95.6041	46.2946	0.484232	50.7378	327.575	6.45624
evm.TU.Chr17.1788	183.81	177.05	185.802	178.792	160.249	179.363	162.523	142.327	163.287	139.891	168.507	129.39	182.913	152.158	151.647	80.7421	60.6116	52.8202	106.351	87.6527	60.5502	207.588	155.376	226.329	240.496	206.504	214.845	175.684	179.483	167.475	166.152	176.856	176.201	124.494	109.462	146.236	191.144	204.59	186.479	220.245	229.916	213.273	162.506	46.5016	0.286152	52.8202	240.496	4.55312
evm.TU.Chr15.2446	145.334	156.218	142.209	178.577	168.773	170.94	154	149.689	142.106	242.104	268.927	224.526	290.989	260.817	251.586	121.72	157.779	150.929	204.002	200.038	231.004	189.376	162.256	164.731	118.339	110.842	120.561	243.482	231.21	247.324	172.913	173.485	170.067	182.24	173.484	190.447	213.135	184.806	188.672	265.11	255.576	236.054	190.628	46.6719	0.244832	110.842	290.989	2.62525
evm.TU.Contig43.3	79.012	81.0045	84.4228	142.358	110.298	124.032	88.9345	105.152	85.2376	207.074	195.601	179.942	227.321	280.585	212.057	85.07	96.8378	98.4612	83.212	103.404	194.772	89.5028	66.6014	82.4933	123.106	124.774	124.456	103.733	102.126	104.48	97.068	93.9659	93.1733	103.14	98.1405	112.911	108.25	98.8855	103.602	121.761	131.738	127.361	120.859	46.6955	0.386365	66.6014	280.585	4.2129
evm.TU.Chr12.842	117.957	105.383	133.649	161.189	101.459	136.867	89.5681	171.676	93.829	180.209	196.741	158.789	237.941	199.961	144.495	80.1591	54.7578	36.9753	77.5878	86.0906	133.694	81.6055	61.3263	72.2169	60.3268	63.2715	63.2842	63.9816	50.1922	57.8009	67.8524	59.3624	72.5587	61.3308	68.7952	58.717	109.853	99.2417	103.307	113.368	104.919	104.001	102.293	46.9871	0.45934	36.9753	237.941	6.43514
evm.TU.Chr2.2573	205.271	187.491	138.366	160.921	106.304	129.822	171.038	187.487	153.325	48.2984	68.0736	44.8453	102.174	38.3026	39.0335	64.4106	66.0582	48.9314	113.749	119.247	186.044	77.8247	89.6294	86.4542	92.5362	93.4001	99.647	56.7807	67.5838	77.2568	73.4812	80.8365	80.9261	155.725	184.208	112.185	69.7447	74.4266	66.6178	127.19	157.59	140.202	105.796	47.0307	0.444541	38.3026	205.271	5.35921
evm.TU.Chr14.2808	145.685	140.044	153.859	133.022	169.7	164.019	116.828	132.526	128.679	174.417	182.108	150.178	280.525	237.559	190.808	69.1048	94.2087	82.1178	78.8867	84.0404	135.182	150.817	120.48	156.8	153.926	129.475	141.703	129.037	121.986	110.561	98.4308	106.459	98.9017	215.241	214.287	253.474	176.442	151.444	180.715	191.742	179.698	185.959	150.264	47.0544	0.313145	69.1048	280.525	4.05942
evm.TU.Chr8.959	102.672	102.221	102.562	98.796	95.4195	94.9985	80.6178	94.5237	90.1905	194.104	176.927	123.006	187.045	250.179	250.187	55.7962	73.4992	60.4755	70.5667	65.4723	64.2321	125.72	111.288	91.9958	100.432	79.3873	86.5219	103.875	82.43	81.3606	65.5919	69.7807	71.7848	59.0733	58.5293	61.1563	80.2519	83.0232	81.4785	67.1271	61.1816	59.5033	97.9758	47.1423	0.481162	55.7962	250.187	4.48395
evm.TU.Chr18.171	78.4391	59.5636	70.0388	86.1082	68.5836	79.5943	62.1931	62.5124	67.1486	186.078	184.658	170.69	220.509	189.072	186.83	31.9644	36.3899	33.4004	43.6729	41.5118	35.2749	98.7848	75.2683	95.387	94.1	90.149	81.6648	136.872	108.467	103.919	69.4915	67.4554	77.69	112.797	112.46	97.6886	136.52	142.588	138.05	104.082	101.354	82.3809	98.1286	47.3978	0.483017	31.9644	220.509	6.89859
evm.TU.Chr19.2780	175.586	192.097	196.935	164.601	154.422	194.683	170.636	276.865	158.013	122.763	91.5069	86.3738	118.774	265.271	187.579	88.0299	93.8719	62.4019	120.684	82.5652	46.2734	104.573	115.302	87.5202	203.647	163.454	175.385	131.963	148.449	137.832	140.921	161.215	150.87	145.52	162.742	153.588	116.841	145.1	114.5	172.335	153.724	168.845	145.34	47.4352	0.326375	46.2734	276.865	5.98324
evm.TU.Chr23.1933	121.364	130.435	109.881	117.822	140.369	126.333	142.708	129.852	145.759	84.8864	92.475	82.9567	126.365	136.453	162.373	103.937	105.335	107.62	148.022	198.067	325.71	239.506	249.617	221.593	121.369	115.784	119.869	110.321	106.024	105.844	135.181	142.626	136.216	124.355	123.894	137.461	98.4481	107.005	101.142	105.23	111.645	108.665	134.774	47.5589	0.352878	82.9567	325.71	3.92627
evm.TU.Chr19.2818	176.738	161.986	171.068	166.84	137.554	156.914	173.105	198.158	145.906	119.008	123.057	95.0037	140.292	177.455	133.26	60.6181	63.8985	51.5149	154.214	111.423	77.9752	179.863	159.352	175.832	190.065	177.53	178.941	156.729	170.636	163.554	166.405	175.557	173.029	236.309	239.252	243.705	183.478	208.191	185.145	246.17	217.257	236.294	163.316	47.6157	0.291555	51.5149	246.17	4.77861
evm.TU.Chr16.1635	192.037	216.682	232.844	208.055	224.794	214.564	247.323	261.237	214.081	174.201	163.114	115.287	214.615	336.514	269.917	134.606	136.172	109.321	159.27	152.07	109.49	195.037	191.626	222.465	176.906	172.545	165.066	198.119	208.106	203.633	174.988	192.189	171.581	268.357	244.885	264.664	189.705	234.723	196.328	259.888	226.06	245.932	202.119	47.6845	0.235923	109.321	336.514	3.07822
evm.TU.Chr23.3121	103.58	135.641	136.658	183.81	188.567	179.355	74.8319	80.7375	88.8259	97.5825	135.952	114.61	226.966	161.58	93.6847	61.4527	59.0492	54.127	39.328	45.6745	44.9455	38.1227	37.8584	31.513	155.431	148.09	153.099	65.9631	66.5303	63.6361	65.6371	67.9048	66.2711	73.4875	82.0424	75.6026	137.616	100.183	121.437	129.9	112.189	104.838	100.103	47.7321	0.476832	31.513	226.966	7.2023
evm.TU.Chr16.683	182.794	202.247	184.783	230.731	189.267	231.874	220.139	306.253	189.467	125.609	111.618	97.2123	129.567	271.709	199.273	109.055	133.696	72.007	197.63	152.262	100.429	182.502	194.681	187.547	210.052	180.156	210.588	138.102	170.679	148.769	195.594	202.631	203.172	145.33	129.135	178.746	132.428	172.597	138.224	216.17	211.455	227.882	176.525	47.8174	0.270881	72.007	306.253	4.2531
evm.TU.Chr3.1552	204.462	176.872	204.86	200.168	207.105	205.912	272.843	319.204	243.665	141.949	136.243	104.69	141.244	185.474	198.911	168.487	182.984	156.247	345.899	270.87	225.48	216.194	230.149	203.534	162.418	136.838	165.879	170.44	202.016	184.088	168.16	179.679	175.37	161.886	157.308	143.588	127.707	171.883	150.056	170.137	184.676	194.185	189.28	48.0452	0.253831	104.69	345.899	3.30403
evm.TU.Chr20.1122	107.04	90.7162	111.065	166.585	114.164	173.654	133.874	187.167	93.964	88.2922	73.9018	66.7983	179.986	235.494	269.061	52.2874	54.8829	40.0786	95.6259	68.1292	44.1424	58.7909	63.4368	69.6968	88.5758	80.3171	87.3591	123.171	131.273	118.889	88.427	93.9401	91.9908	98.7408	92.7495	102.834	89.3257	112.124	86.0209	137.778	124.095	138.617	107.74	48.0484	0.445968	40.0786	269.061	6.71334
evm.TU.Chr14.3250	105.47	98.2258	111.849	136.016	107.678	132.562	99.1951	105.625	118.575	169.148	144.679	116.945	271.669	275.116	178.481	70.7798	76.4935	69.4271	93.6416	72.1174	94.7033	230.463	195.084	200.628	142.121	132.745	128.879	207.543	172.03	177.649	108.909	113.012	122.043	150.256	160.144	157.676	147.147	153.775	146.452	139.167	134.321	119.19	140.182	48.1132	0.34322	69.4271	275.116	3.96265
evm.TU.Chr3.2697	198.04	177.095	176.109	168.874	158.177	183.675	148.191	202.186	149.548	171.921	184.786	125.829	228.365	270.273	242.969	67.3716	65.9634	55.277	101.768	68.1179	48.8558	116.119	113.66	132.587	110.541	99.0918	106.122	142.459	139.435	139.202	110.768	115.008	115.842	120.73	111.297	115.139	107.609	117.364	118.153	126.733	130.08	120.489	135.758	48.2506	0.355417	48.8558	270.273	5.53207
evm.TU.Chr15.2026	217.22	187.612	225.43	205.582	181.33	171.714	157.093	253.675	171.542	138.888	122.532	103.077	133.836	284.597	208.378	106.832	117.388	86.948	183.933	181.812	127.331	91.0057	88.7866	89.2993	120.345	103.67	102.315	158.117	147.408	157.811	120.593	110.467	124.539	103.993	97.8899	94.4095	109.661	118.275	119.047	112.091	100.914	106.397	141.519	48.2714	0.341096	86.948	284.597	3.27318
evm.TU.Chr1.2301	102.254	117.055	156.014	123.433	139.207	125.779	86.7944	95.3233	94.258	174.371	149.406	164.718	260.148	242.094	237.113	140.387	156.079	141.563	51.7076	75.2216	118.736	113.476	110.058	91.6106	104.753	101.641	105.364	66.3356	63.7921	62.8814	62.8478	72.6046	69.6313	74.1588	60.8885	72.8144	135.622	106.499	123.996	148.238	130.099	134.684	118.182	48.3052	0.408735	51.7076	260.148	5.03113
evm.TU.Chr18.1242	112.237	91.5248	108.67	124.999	100.869	112.708	101.105	105.789	89.4995	161.211	132.992	133.207	247.669	308.768	281.004	107.333	130.514	112.351	108.335	145.641	85.7624	136.423	113.089	130.222	137.089	154.829	145.367	144.488	158.052	145.524	147.96	144.984	154.38	107.786	120.843	73.437	82.4904	104.866	84.624	86.5011	95.1509	100.291	130.252	48.3639	0.37131	73.437	308.768	4.20454
evm.TU.Chr14.751	125.424	110.163	78.5012	143.121	124.073	154.882	125.566	125.22	105.214	63.698	72.5315	80.7506	37.7938	33.6913	32.9114	59.4291	73.8876	63.3951	88.4671	113.444	336.851	64.5673	49.4378	78.2265	84.965	83.5101	87.8924	71.6133	73.6221	74.9213	110.68	107.759	109.416	84.8617	81.3147	76.5825	112.952	99.0958	109.099	140.176	141.916	135.241	98.2586	48.5038	0.493634	32.9114	336.851	10.2351
evm.TU.Chr9.228	248.758	233.232	264.596	248.678	218.136	212.541	244.901	312.786	237.449	242.96	217.246	204.449	309.741	286.73	321.869	240.052	250.815	258.491	210.441	283.78	382.019	345.926	318.921	345.92	224.787	207.363	209.84	329.818	315.151	311.6	270.189	278.172	262.447	267.492	295.015	246.071	239.897	275.229	252.318	191.128	184.95	164.891	261.114	48.5041	0.185758	164.891	382.019	2.31679
evm.TU.Chr12.1924	153.762	177.385	196.464	151.536	167.905	141.404	144.666	205.052	127.835	137.81	137.32	97.856	197.354	298.584	301.014	101.966	101.856	77.5818	115.576	165.32	244.258	127.998	151.439	129.833	155.075	140.108	132.971	163.7	155.199	137.516	134.693	136.82	132.725	102.758	94.2254	123.125	90.4222	125.488	108.496	99.4827	99.8517	117.095	145.274	48.5723	0.334349	77.5818	301.014	3.87995
evm.TU.Chr9.1309	270.383	257.15	245.181	299.019	261.508	294.33	302.551	340.443	289.02	131.898	152.55	117.601	200.479	252.497	258.413	185.312	200.307	152.418	291.957	198.841	167.036	244.528	236.354	230.199	224.422	200.714	201.7	249.992	247.942	251.643	200.404	210.331	205.171	224.122	210.065	230.117	177.233	190.705	161.877	238.38	265.87	247.277	226.618	48.6743	0.214786	117.601	340.443	2.8949
evm.TU.Chr1.2279	123.186	108.364	126.012	71.4588	83.9568	67.9286	110.471	108.689	129.293	61.7988	65.5137	66.1711	38.9277	34.7916	36.0924	84.9836	95.7232	101.466	129.095	97.5819	98.6277	288.141	253.188	197.424	107.363	91.2878	99.9513	81.5146	80.1365	76.8206	86.8728	87.556	87.5104	77.7991	70.8848	81.8416	76.852	75.7309	74.6695	67.0138	75.1858	68.089	96.3325	48.696	0.505499	34.7916	288.141	8.28193
evm.TU.Chr16.779	64.6413	70.3482	69.8753	76.167	67.209	80.9245	73.6208	80.7235	65.344	154.129	144.81	109.916	171.779	282.419	174.98	31.4609	39.6331	36.2633	38.2464	39.33	48.7959	153.81	122.217	163.015	71.8598	68.4691	59.5215	71.6051	55.3709	54.8024	73.4971	75.8338	72.5295	122.078	129.421	129.475	105.434	118.748	97.5551	106.582	102.366	92.8763	94.4686	48.8926	0.517554	31.4609	282.419	8.97684
evm.TU.Chr21.1138	93.9445	98.504	111.89	90.1804	107.558	93.7722	90.8302	105.951	92.9179	81.9336	74.7282	69.5334	88.9359	143.279	84.4374	102.485	100.533	83.0137	111.625	184.406	395.765	92.7196	103.415	100.065	108.648	103.369	101.692	97.503	91.4188	95.0775	102.471	110.396	97.1162	113.343	105.525	110.966	92.0569	86.5093	88.7089	93.6557	93.3426	98.9975	106.981	49.0955	0.458916	69.5334	395.765	5.69173
evm.TU.Chr14.2906	88.0612	81.5321	91.3441	108.772	96.9938	113.637	77.7128	68.4003	72.0876	187.529	178.481	130.423	194.476	270.165	214.633	58.4272	65.7989	80.0277	50.3216	43.7907	49.1736	95.0883	88.727	97.4018	88.0156	90.2389	85.4125	191.219	157.747	165.478	89.7228	92.651	95.1235	72.3673	74.101	78.357	128.904	121.944	130.416	95.8946	90.896	86.3069	108.043	49.0974	0.454425	43.7907	270.165	6.16947
evm.TU.Chr8.2548	164.216	183.886	163.201	247.22	196.406	238.566	196.245	154.892	173.966	265.912	293.206	281.197	304.829	151.522	132.862	146.109	108.829	166.537	124.463	99.9278	138.233	186.489	179.614	168.814	224.39	228.583	235.128	151.844	143.399	152.945	186.589	196	187.593	151.984	145.171	165.449	147.932	132.296	127.53	213.061	218.019	216.398	183.13	49.1042	0.268139	99.9278	304.829	3.05049
evm.TU.Chr3.1559	41.8761	41.5318	47.5863	73.119	58.4069	69.8957	43.4321	48.164	39.8706	126.323	130.481	170.14	199.086	181.858	241.62	31.4881	30.6212	39.2835	74.4901	68.6569	67.8847	159.687	162.478	114.174	76.6564	74.2555	71.6572	72.3829	64.7511	65.6634	92.8473	86.5402	103.755	47.9317	42.411	39.1051	113.218	91.6423	102.419	114.309	114.029	106.085	89.0908	49.3655	0.554104	30.6212	241.62	7.89062
evm.TU.Chr21.4253	104.989	103.19	101.181	82.9993	99.8142	89.5695	91.4688	80.9661	81.5297	78.707	65.1006	93.9846	117.533	101.694	118.332	99.5321	123.656	147.95	66.6535	90.6017	87.5504	232.705	276.447	273.776	83.2686	90.9217	79.6556	123.063	96.1739	127.429	73.6731	77.8975	68.0314	131.177	138.3	126.018	76.9765	66.0033	82.9251	72.5539	49.0785	56.9785	105.478	49.394	0.468289	49.0785	276.447	5.63277
evm.TU.Chr6.376	58.6851	55.2252	58.7374	46.3552	50.2571	46.7362	55.7366	58.2033	52.9919	165.568	143.024	112.938	150.123	283.076	202.93	43.5263	57.2965	63.1131	58.7079	81.5506	115.379	116.182	100.34	91.5312	57.1984	57.9363	46.9082	56.4037	57.7256	59.5569	44.5964	49.8735	48.746	54.2964	47.6441	54.7931	64.3406	71.3924	78.5954	48.3782	32.6412	34.9404	77.0043	49.3987	0.641506	32.6412	283.076	8.67237
evm.TU.Chr14.1171	195.11	179.346	211.741	200.815	177.611	226.072	138.864	156.27	181.796	135.168	146.385	92.7342	75.9793	59.3317	57.4277	39.2029	55.6334	40.0212	103.819	64.8526	53.6763	51.4667	49.3832	53.173	120.695	102.582	121.167	108.286	128.929	123.179	99.6369	97.9738	103.018	132.674	132.751	139.164	81.206	78.4529	80.6125	137.681	127.78	120.872	113.87	49.4563	0.434323	39.2029	226.072	5.76671
evm.TU.Chr17.371	129.638	110.797	98.4003	146.756	124.64	143.892	129.379	140.024	134.186	92.252	91.8787	60.287	82.1745	106.106	94.5379	49.4599	70.7481	60.3007	81.4501	68.8718	56.5394	300.129	252.769	211.457	102.611	98.3051	100.118	161.053	158.316	148.658	122.228	116.07	114.673	72.7911	55.7597	81.1043	108.164	123.911	108.844	94.592	106.287	95.6551	114.424	49.641	0.433833	49.4599	300.129	6.06812
evm.TU.Chr12.1156	212.919	181.847	127.142	178.591	176.415	155.571	228.521	226.652	174.977	53.7219	68.9342	57.7712	51.5933	63.723	65.977	73.9003	81.7911	65.0386	115.982	113.593	119.2	166.813	182.591	190.235	133.312	130.838	140.755	114.341	131.691	119.03	113.52	121.893	118.181	184.398	169.801	189.23	85.8921	106.302	82.1193	88.0018	94.6998	93.9906	127.417	49.6546	0.389703	51.5933	228.521	4.42927
evm.TU.Chr12.374	111.768	118.496	128.615	159.883	120.932	149.088	89.4915	86.9437	90.0885	120.512	125.157	113	223.775	222.738	229.92	35.8381	43.2041	42.8925	49.2706	32.9529	52.3513	137.487	135.923	116.348	103.474	91.0217	83.8282	177.279	140.863	149.065	87.4935	85.8414	92.1642	68.7239	71.1668	63.3179	79.8351	81.5986	73.6678	60.0317	51.1731	41.5082	103.303	49.8448	0.482511	32.9529	229.92	6.97724
evm.TU.Chr15.1416	178.789	155.506	204.762	161.294	136.528	150.681	110.186	139.263	135.268	124.868	131.402	87.5933	138.092	155.098	141.142	78.4638	85.9858	67.4199	94.9078	87.1935	91.0644	207.276	185.249	162.957	134.661	110.89	116.995	176.353	156.655	154.569	92.3891	91.1833	97.9836	251.896	269.185	219.172	200.165	249.655	212.098	178.159	137.661	136.565	147.553	49.8854	0.338085	67.4199	269.185	3.99266
evm.TU.Chr14.790	145.682	142.473	178.099	65.5696	105.734	61.8836	76.6118	80.9679	132.502	111.418	103.946	87.05	105.291	116.014	133.213	90.242	102.405	83.198	63.8317	69.1799	50.7259	262.242	197.859	281.989	90.3134	75.324	69.7843	127.799	113.571	104.447	101.189	86.5546	91.2714	84.7795	96.122	76.538	66.5752	89.8514	84.4419	63.4654	46.1378	45.9959	103.864	49.8906	0.480346	45.9959	281.989	6.13075
evm.TU.Chr17.300	166.28	154.26	156.063	166.431	182.56	188.858	183.956	197.984	181.593	202.282	175.229	146.125	205.464	301.876	325.377	168.03	201.366	186.759	105.421	111.511	135.589	246.577	229.198	221.387	132.529	117.197	118.614	217.225	213.323	199.834	106.035	104.028	100.044	128.167	111.07	143.532	140.402	156.282	147.668	164.986	149.544	144.835	169.893	49.9531	0.294027	100.044	325.377	3.25232
evm.TU.Chr3.2320	94.6717	95.0836	113.07	108.937	98.7896	93.0881	68.2491	70.1702	70.7203	135.595	152.868	153.388	205.365	189.21	199.713	78.6931	89.7336	76.4936	45.2308	41.8857	46.8872	61.2094	59.1852	42.4666	111.828	112.925	114.798	34.4232	38.2301	33.0718	52.2911	52.6019	50.1865	84.4741	80.6401	118.452	158.509	119.865	155.782	187.487	179.767	170.332	101.104	50.0576	0.49511	33.0718	205.365	6.20966
evm.TU.Chr3.422	193.038	156.368	203.105	246.462	162.393	210.293	184.556	362.837	185.826	155.018	153.529	123.574	168.958	323.13	185.18	158.681	143.959	124.596	273.181	186.75	146.879	213.83	214.272	183.859	166.487	138.12	153.527	168.225	163.183	173.514	158.445	135.684	174.593	227.29	282.828	178.509	146.839	174.422	147.091	217.029	180.235	191.438	186.613	50.0651	0.268284	123.574	362.837	2.93618
evm.TU.Chr12.1785	254.656	259.09	249.114	202.508	225.623	226.223	270.647	334.589	255.766	196.169	157.276	162.216	214.053	329.534	333.528	135.624	159.922	113.027	245.607	162.67	120.825	212.193	235.109	214.067	184.751	169.475	182.172	194.149	212.831	194.642	155.201	184.403	168.96	213.915	179.103	214.436	178.493	203.23	183.476	232.267	214.177	225.979	208.612	50.4799	0.24198	113.027	334.589	2.96025
evm.TU.Chr12.1381	90.9952	87.2792	88.7252	89.0722	74.313	87.313	58.5839	84.8207	55.7349	146.518	148.594	121.36	221.336	227.528	231.264	45.1847	51.0943	40.4592	59.8624	54.8752	78.7621	37.5049	33.4822	40.6459	42.0778	41.0946	40.8799	66.2251	54.1179	58.2611	41.4427	38.7171	40.1858	46.2906	53.4028	44.5203	51.5574	49.8546	46.4649	55.4227	49.1101	54.0103	74.4987	50.5136	0.678046	33.4822	231.264	6.90708
evm.TU.Chr10.1836	144.46	153.585	177.335	120.949	142.04	121.824	110.247	116.086	130.47	151.695	163.586	176.965	173.483	111.832	200.688	53.7531	72.5213	76.4396	169.564	186.378	267.715	283.445	205.929	237.754	102.926	95.062	100.56	109.441	100.378	96.4824	106.11	111.257	113.351	78.1429	78.1561	89.5278	115.498	113.349	122.084	132.44	126.308	123.046	134.83	50.5142	0.374651	53.7531	283.445	5.27309
evm.TU.Chr17.1012	140.37	150.435	173.529	89.4314	111.372	87.7502	82.9535	84.3549	118.679	205.77	232.345	215.237	208.525	171.247	178.923	120.437	129.016	111.799	63.0657	56.6043	38.796	62.7007	72.7624	54.6131	92.9917	98.9654	93.8621	59.4753	57.5802	52.33	48.7797	53.9358	55.7827	85.0254	93.8156	95.4553	87.4575	79.6118	92.98	75.9483	63.6708	60.823	102.6	50.6211	0.493382	38.796	232.345	5.9889
evm.TU.Chr19.285	206.544	233.535	267.709	204.179	222.925	198.503	223.198	228.738	247.085	220.317	236.537	220.002	272.484	359.217	454.635	228.506	285.517	258.962	210.749	274.217	233.912	287.551	311.028	279.171	236.564	211.754	211.63	198.163	187.511	177.025	199.525	199.2	211.055	228.368	217.661	240.224	166.389	207.781	185.874	209.365	224.83	216.889	235.596	50.9478	0.216251	166.389	454.635	2.73237
evm.TU.Chr12.1142	152.17	117.456	138.587	140.709	128.406	122.857	120.325	155.682	120.009	187.489	213.656	141.737	135.893	113.533	110.19	88.3438	108.158	99.7258	156.489	165.133	144.753	349.641	315.417	223.736	146.495	128.615	136.399	201.922	180.572	184.96	122.827	109.181	119.648	128.329	115.141	112.212	153.068	161.618	156.095	157.531	134.953	127.362	150.643	51.0561	0.33892	88.3438	349.641	3.95773
evm.TU.Chr8.874	171.358	180.663	185.864	218.468	141.003	198.656	132.278	185.035	135.006	124.455	126.412	108.37	190.766	223.479	174.799	55.539	50.0886	50.1221	67.9199	60.7831	52.7115	122.675	107.576	113.192	119.666	106.106	101.676	254.746	183.649	186.156	91.9449	85.4172	102.804	146.22	149.941	139.413	174.562	184.503	159.297	186.821	173.01	157.566	140.017	51.1508	0.365318	50.0886	254.746	5.08591
evm.TU.Chr3.549	184.862	172.582	162.532	192.157	221.39	193.127	174.981	100.686	130.194	218.638	177.656	272.869	278.204	123.26	130.911	183.259	153.653	220.773	120.867	98.4735	123.962	55.0896	63.3426	66.3405	131.381	153.505	154.491	152.321	156.132	155.769	163.954	157.023	131.584	131.635	112.749	132.094	240.589	167.569	186.168	226.795	199.91	229.398	161.973	51.2188	0.316217	55.0896	278.204	5.05003
evm.TU.Chr13.2509	102.682	101.353	141.579	91.2304	83.5334	87.1254	83.4497	102.605	104.305	157.235	147.101	127.438	191.522	193.377	253.162	51.038	60.2488	51.0752	63.0464	57.8947	47.9954	195.984	171.948	141.354	46.0307	41.5544	43.6305	118.361	98.366	89.898	49.3149	49.6569	52.8368	61.146	59.9313	56.7615	61.2018	61.8662	64.1412	54.0317	66.9188	57.4729	93.8429	51.2276	0.545887	41.5544	253.162	6.09229
evm.TU.Chr21.1060	240.934	197.54	187.67	147.268	167.443	143.628	158.318	181.982	175.2	105.388	123.544	87.1128	115.014	142.336	185.412	65.2647	90.4979	57.6615	139.566	80.5438	183.594	203.026	176.884	166.064	147.778	116.948	121.673	226.338	217.163	206.233	196.665	175.975	200.762	86.4659	92.9791	80.6215	110.894	137.92	131.48	66.0484	60.8387	57.2765	141.808	51.3326	0.361986	57.2765	240.934	4.2065
evm.TU.Chr3.1573	229.253	230.016	269.418	208.21	213.731	222.399	188.901	250.559	237.909	102.619	135.217	79.8328	184.208	204.858	209.874	150.894	151.817	123.148	155.422	97.6703	82.7828	135.102	151.061	139.436	180.585	158.857	168.566	140.14	130.554	126.346	137.074	130.904	139.71	233.116	250.209	223.543	188.772	221.415	215.891	243.342	246.141	234.276	179.138	51.3766	0.286799	79.8328	269.418	3.37478
evm.TU.Chr15.1503	119.863	123.889	137.756	146.949	126.457	138.843	87.8782	95.6453	89.2611	200.547	216.332	180.838	246.565	186.446	138.882	70.199	61.7691	63.0518	93.9982	124.771	292.786	68.5937	61.8125	68.3214	137.195	140.023	139.53	89.3264	73.6152	78.2981	92.2056	96.0544	103.927	96.1084	100.872	93.8244	174.789	146.317	156.987	155.766	157.919	151.811	126.81	51.4731	0.405907	61.7691	292.786	4.74001
evm.TU.Chr10.1730	93.5485	59.8989	34.1338	40.2182	48.835	31.4815	70.1306	56.5274	41.978	118.462	132.1	124.369	103.616	98.5375	129.928	35.7659	55.8139	47.7552	63.8129	98.5012	143.214	263.774	199.77	211.383	32.3666	34.7692	33.7711	112.17	87.2722	113.36	47.3133	44.0242	53.5226	61.2598	58.0718	56.2473	72.1209	78.7917	71.2453	113.655	133.22	110.663	86.1285	51.6535	0.599725	31.4815	263.774	8.37869
evm.TU.Chr4.1044	193.935	186.328	188.557	174.938	178.639	155.471	192.827	196.769	201.2	74.8657	100.915	71.6557	63.4966	61.372	74.7472	117.407	137.818	110.952	240.472	248.435	229.288	225.374	216.587	230.698	186.969	145.75	164.929	109.874	113.355	106.702	176.29	185.445	182.419	131.638	120.666	145.338	93.0816	124.908	100.591	131.367	129.283	125.411	151.113	51.7643	0.342553	61.372	248.435	4.04802
evm.TU.Chr18.335	230.809	219.657	202.796	156.467	203.781	154.038	171.697	171.278	203.806	214.371	203.699	227.165	182.42	194.582	188.098	266.203	296.962	272.41	152.08	175.196	153.497	301.802	300.396	278.62	144.161	138.55	141.952	160.107	160.26	157.379	117.193	127.86	126.477	220.525	214.904	204.855	137.847	136.988	135.183	143.514	131.633	129.364	186.919	51.8574	0.277433	117.193	301.802	2.57526
evm.TU.Chr18.1282	265.262	299.657	289.879	265.33	226.063	233.209	233.472	311.341	247.438	183.315	183.878	183.119	176.417	204.028	208.891	101.053	116.513	78.2457	226.923	141.17	132.792	203.619	226.172	186.864	206.671	201.566	203.814	180.464	202.744	202.261	181.37	177.134	181.01	228.454	219.756	219.551	216.691	274.191	206.248	276.42	293.683	277.233	211.284	52.0421	0.246314	78.2457	311.341	3.97902
evm.TU.Chr12.1426	95.6747	105.406	100.298	91.2951	91.6815	96.9969	74.1442	81.8664	87.9404	262.91	201.532	160.63	182.191	231.642	149.004	96.3507	112.505	143.239	54.0593	42.2816	40.7554	90.6409	82.3561	72.9027	69.088	65.0159	65.7176	120.158	98.2339	107.297	58.5089	58.3749	55.7491	44.9733	39.8327	50.5169	59.2875	54.3008	58.9719	48.6893	45.3641	39.2145	92.5618	52.0844	0.562699	39.2145	262.91	6.70442
evm.TU.Chr5.2377	69.0264	62.0386	80.8424	110.071	86.5778	102.448	82.3543	84.8706	67.5846	162.117	175.379	120.343	277.31	245.817	244.08	39.8176	44.8007	43.776	89.3377	74.9631	99.5722	183.455	137.719	179.169	102.278	98.4855	89.9494	152.851	129.762	139.906	106.553	106.988	101.865	137.152	152.919	155.03	130.767	131.2	123.692	137.983	123.066	119.037	121.499	52.1202	0.428977	39.8176	277.31	6.96452
evm.TU.Chr14.3632	115.476	134.505	149.008	130.315	124.23	127.797	103.631	111.49	102.942	165.367	201.74	142.78	254.076	237.298	230.084	65.6941	57.2539	56.2446	54.493	46.4691	45.4262	75.584	67.258	82.8703	90.3702	88.1481	88.4615	61.4654	53.1811	54.9529	94.5481	93.989	95.4267	168.175	178.896	159.533	129.108	122.272	140.654	129.153	120.023	123.618	116.048	52.1699	0.449556	45.4262	254.076	5.59317
evm.TU.Chr3.1633	194.28	199.33	216.045	251.007	214.94	239.484	192.109	260.442	185.55	193.155	170.03	139.619	300.255	337.612	285.011	102.265	93.8983	67.0838	176.132	128.566	92.2558	163.181	160.709	189.448	197.942	175.792	173.021	200.361	196.872	204.167	181.319	182.653	179.826	204.687	199.118	197.698	177.343	194.834	168.867	224.209	218.745	235.553	192.034	52.1837	0.271743	67.0838	337.612	5.03269
evm.TU.Chr13.71	118.166	106.06	118.598	104.073	111.87	115.136	91.2699	96.4596	79.8048	209.884	182.63	154.492	203.906	265.082	227.962	43.6022	45.6666	47.9608	53.0317	54.522	68.246	80.5352	68.8355	81.9133	113.268	103.945	98.9986	126.402	101.227	109.503	62.4482	62.5528	63.9793	133.67	149.539	143.38	137.892	164.724	152.395	86.4765	58.1264	55.2542	110.797	52.1873	0.471016	43.6022	265.082	6.07955
evm.TU.Chr16.2150	212.371	223.793	228.156	189.731	187.49	170.824	237.551	282.311	308.057	100.398	113.157	86.454	99.014	122.174	179.545	115.769	160.525	103.133	212.715	254.723	290.784	195.623	209.86	169.331	222.479	200.131	218.684	144.916	179.162	156.861	186.961	192.332	201.957	155.928	134.246	147.738	121.96	154.832	137.722	156.592	169.927	169.722	178.706	52.2866	0.292585	86.454	308.057	3.56324
evm.TU.Chr2.525	88.2755	99.2061	118.426	98.8223	86.7766	93.0853	80.7369	77.6908	80.9871	216.003	231.862	204.283	178.512	118.114	130.276	68.5442	76.9409	88.6747	50.1428	74.4451	161.483	124.152	95.3806	92.9906	82.0899	84.2166	81.3623	116.017	99.6814	107.609	69.1611	69.8617	73.0784	227.597	258.329	230.508	131.839	141.929	139.622	120.367	117.449	121.324	119.235	52.3722	0.439236	50.1428	258.329	5.15188
evm.TU.Chr3.1907	63.5067	52.7123	62.6464	71.6647	61.2449	60.2663	52.2553	52.9727	50.5572	180.514	207.513	168.792	213.453	271.886	210.865	44.2013	59.3384	56.2934	71.4406	63.124	61.2985	142.269	124.844	130.692	101.44	100.064	88.419	115.633	92.5293	91.9202	73.6134	74.1019	72.827	95.3238	102.806	87.4281	84.2061	84.3739	83.5061	71.0818	72.9233	65.0674	97.4194	52.5057	0.538965	44.2013	271.886	6.1511
evm.TU.Chr3.1805	221.17	193.8	207.67	270.658	234.332	246.333	160.389	160.509	140.927	206.107	187.962	229.801	353.954	230.267	157.065	208.97	145.88	202.017	128.549	160.028	247.014	126.113	109.725	165.317	114.105	139.641	139.88	86.0495	83.6174	100.637	164.109	150.018	145.628	151.16	156.494	130.185	172.235	140.936	161.856	166.144	170.029	170.391	172.325	52.5343	0.304855	83.6174	353.954	4.23302
evm.TU.Chr3.2675	229.045	195.243	232.831	172.736	191.221	171.473	172.315	183.217	164.103	118.413	128.923	105.282	161.722	246.693	210.841	79.7605	94.054	74.6823	79.8738	76.0604	56.1664	79.8896	65.5296	86.6278	115.722	103.33	106.065	107.582	112.206	114.977	94.5611	105.52	107.324	184.068	210.267	184.673	173.581	208.761	191.503	186.145	165.652	160.27	143.069	52.5527	0.367323	56.1664	246.693	4.39219
evm.TU.Chr22.1438	198.353	177.739	192.148	226.913	210.628	201.162	167.125	235.898	178.781	114.155	110.932	105.692	158.015	176.513	195.871	98.6175	106.897	79.9724	79.8569	84.2673	64.4452	167.515	199.423	154.608	207.626	176.499	199.481	135.291	154.87	148.466	169.753	160.753	169.566	213.987	215.719	180.836	170.45	173.45	164.103	295.021	263.223	286.503	170.741	52.8506	0.309537	64.4452	295.021	4.57786
evm.TU.Chr13.2742	137.417	145.721	165.798	148.496	142.075	137.514	158.895	228.727	141.317	93.6156	93.3122	71.1694	184.363	321.962	325.618	158.346	148.329	95.1147	110.672	135.213	110.649	149.439	148.386	131.931	105.797	100.383	108.308	83.1549	97.3353	93.3323	121.12	111.75	126.906	173.271	156.926	118.344	92.4707	103.752	85.1883	167.855	156.413	171.867	139.482	52.9146	0.379364	71.1694	325.618	4.57525
evm.TU.Chr22.61	49.4509	40.6717	46.261	59.336	45.5719	49.151	42.3317	52.8158	43.1142	111.18	113.549	58.2517	196.284	273.76	253.326	34.8873	40.8348	34.128	42.2665	44.6793	40.9594	67.9986	48.8724	65.4324	43.0977	40.453	33.6213	95.7603	72.5154	76.7499	44.5668	43.35	44.3199	91.1893	96.2707	76.0262	43.4162	50.2522	46.3846	47.2982	46.3759	47.1876	68.9036	53.122	0.770962	33.6213	273.76	8.14246
evm.TU.Chr21.2637	61.9108	82.974	68.1085	97.6879	91.1783	117.548	69.2466	46.6486	66.6049	134.851	120.449	171.846	122.664	61.1971	58.9908	63.6651	40.1415	96.9228	99.8764	58.4325	167.38	43.3569	31.5229	52.0286	55.8425	69.9303	74.3346	44.8843	50.4372	47.0426	59.9792	56.6806	50.8996	94.1522	98.4845	92.2272	132.641	102.359	91.6554	237.739	231.652	252.608	92.1138	53.1566	0.577075	31.5229	252.608	8.01347
evm.TU.Chr5.2370	66.2929	66.8304	61.8933	148.46	96.208	137.177	76.5475	72.8879	65.2614	151.254	174.282	163.021	217.567	140.74	118.432	57.0168	74.1143	59.6419	38.8401	34.3865	39.268	65.9411	64.5334	72.9404	152.426	158.059	165.486	39.8287	41.0857	41.3657	73.8037	91.4439	84.0347	87.9409	73.5529	88.8789	125.905	101.69	104.991	203.997	212.575	214.427	102.977	53.3563	0.518139	34.3865	217.567	6.32711
evm.TU.Chr1.2345	271.303	276.082	286.796	304.839	254.46	272.021	293.952	417.484	312.834	191.251	196.434	159.422	212.968	246.197	289.261	172.662	169.89	111.762	290.657	201.465	156.065	270.238	252.024	260.666	258.071	238.701	245.827	201.993	226.872	206.024	242.353	234.46	259.984	260.995	254.268	253.841	173.763	230.846	172.056	254.605	270.993	264.4	240.971	53.4855	0.221958	111.762	417.484	3.73549
evm.TU.Chr20.755	176.994	178.5	172.424	116.454	105.075	107.782	134.376	140.029	152.009	145.275	169.063	180.685	197.011	118.838	119.755	122.212	86.7141	110.097	88.2537	101.35	93.6877	185.023	191.003	127.171	109.185	103.574	110.706	65.454	69.4302	67.3615	79.8155	77.583	87.5018	241.958	269.428	206.484	90.1809	87.7324	82.6826	202.219	241.805	219.041	136.474	53.6325	0.392986	65.454	269.428	4.1163
evm.TU.Chr21.1585	123.405	112.91	175.928	140.074	73.3394	98.3999	88.5678	301.948	92.1148	122.392	112.981	99.1992	163.421	231.616	277.725	77.1948	83.626	48.6226	180.026	123.521	215.572	164.69	172.801	139.271	109.513	98.4794	99.2103	96.6111	93.0649	95.119	98.8553	78.8466	121.383	126.072	164.118	70.3753	87.2342	104.013	79.4462	107.363	93.8009	124.125	125.404	53.8896	0.429727	48.6226	301.948	6.21004
evm.TU.Chr16.1064	107.031	120.482	129.852	75.2115	83.7729	78.2532	72.7278	82.3998	70.9649	131.221	114.863	100.397	152.964	353.546	227.719	51.1175	60.3444	52.5201	45.9258	43.1638	71.2529	154.502	121.71	122.052	101.67	90.3157	85.4942	112.418	99.9128	94.7025	79.2569	69.0707	69.1669	78.7313	77.7866	66.5569	75.5636	93.6062	80.3988	56.8283	39.3084	51.6179	96.3428	54.0034	0.560533	39.3084	353.546	8.99416
evm.TU.Chr21.4397	160.888	131.705	159.246	129.832	153.944	121.526	93.4204	89.0655	110.776	195.616	202.532	170.025	312.386	190.056	251.524	133.89	152.295	140.811	79.6868	123.782	84.8648	71.2918	67.5553	61.4727	116.44	123.226	121.245	104.921	83.128	95.2852	93.8804	89.6713	92.3633	55.2589	72.3517	57.3278	87.7973	78.264	95.2415	69.4949	68.4217	67.514	118.096	54.0717	0.457863	55.2589	312.386	5.65312
evm.TU.Chr22.1518	80.6744	78.2035	82.8689	86.6838	87.9724	79.3262	71.4158	61.003	76.6807	95.4837	106.038	112.105	139.827	102.391	97.58	80.0647	82.4502	85.9036	68.0844	117.055	280.494	97.6151	96.9719	98.8211	73.5401	82.2592	75.653	51.4909	46.6121	50.0978	63.5239	62.952	64.288	168.136	167.598	164.679	177.387	138.746	152.697	228.917	227.171	210.931	108.866	54.1272	0.497189	46.6121	280.494	6.01761
evm.TU.Chr18.978	115.285	110.17	110.461	140.272	132.588	140.279	97.9517	132.149	86.5657	106.942	120.357	106.726	133.186	151.017	149.569	62.4657	57.4368	55.3416	75.6152	69.9941	62.72	83.5261	85.5252	86.526	162.81	143.671	158.761	82.6347	74.3382	76.4957	107.657	105.678	110.398	225.856	221.211	211.254	160.669	144.368	144.58	242.619	251.425	261.867	127.594	54.2025	0.424803	55.3416	261.867	4.73183
evm.TU.Chr7.1634	153.509	123.645	151.566	181.844	144.833	212.904	139.028	292.113	135.986	131.55	68.9704	85.5789	121.847	219.681	251.222	71.4916	76.905	48.0047	96.4388	63.1201	42.6009	128.336	113.117	124.025	193.992	171.186	171.308	131.936	139.77	125.162	172.645	180.664	162.22	167.857	168.58	182.475	149.719	184.396	153.291	229.679	170.809	226.832	149.068	54.2319	0.363808	42.6009	292.113	6.85696
evm.TU.Chr2.661	67.8839	79.4793	88.9461	72.7429	89.5546	64.5757	88.4581	96.7227	77.0993	159.325	180.749	162.641	131.555	132.037	109.043	75.8306	84.3442	67.4639	223.591	251.244	329.99	139.362	123.712	171.469	101.684	84.6722	87.0883	115.777	104.616	110.452	155.873	140.216	153.439	66.7288	63.6842	64.182	98.557	89.3425	90.1463	111.343	113.74	107.64	117.31	54.2492	0.462445	63.6842	329.99	5.18166
evm.TU.Chr8.2725	85.3329	80.1002	98.8977	114.859	107.195	146.108	91.5204	92.6739	82.8186	141.413	186.056	138.241	243.363	245.243	228.868	34.1008	34.2893	38.9003	54.2425	43.4395	51.5196	88.6873	70.6994	72.9973	98.062	89.1432	80.0779	181.631	126.838	136.491	87.8979	88.552	101.28	160.97	172.486	162.58	163.867	177.219	169.066	112.891	104.858	85.0472	115.965	54.3126	0.468354	34.1008	245.243	7.1917
evm.TU.Chr2.2424	233.692	216.711	208.718	198.211	165.029	186.728	182.438	194.972	176.825	136.374	136.423	118.296	265.944	356.466	252.07	76.2164	72.0076	69.6842	159.165	98.4172	69.8541	220.253	213.614	202.31	189.839	160.734	174.104	182.611	177.587	169.297	147.95	149.947	151.805	143.441	135.483	137.787	140.436	174.155	142.424	178.72	183.985	172.216	169.594	54.3916	0.320717	69.6842	356.466	5.11544
evm.TU.Chr3.255	63.3515	76.8763	81.9109	60.3085	62.8731	62.6462	71.8153	75.0533	63.7106	64.7982	73.6117	64.2452	94.7383	124.754	108.314	65.9955	75.6843	56.1898	60.4537	99.4881	226.567	161.224	137.054	162.937	62.3546	59.7838	57.5671	66.2881	58.9111	60.1197	55.0564	48.374	54.7097	246.292	259.646	218.944	64.5873	71.4119	66.629	87.4839	89.9087	92.3061	93.2136	54.5793	0.585529	48.374	259.646	5.36748
evm.TU.Chr3.548	196.496	209.589	222.904	257.327	219.206	254.514	171.058	179.068	141.696	257.852	196.545	282.788	303.032	109.913	117.143	207.696	148.406	186.437	247.735	141.585	206.511	88.653	97.577	86.5797	166.582	184.538	178.317	182.685	172.238	191.042	201.25	182.594	188.797	153.052	169.351	144.778	268.176	192.721	207.599	284.491	244.177	292.367	193.692	54.6476	0.282137	86.5797	303.032	3.50004
evm.TU.Chr4.692	52.0466	39.5385	52.1846	60.4604	42.8128	57.1672	41.6407	47.0323	40.0892	72.8052	47.4604	47.8408	251.651	229.567	256.792	49.3383	65.1573	72.1134	42.7959	76.9558	68.3505	164.11	181.078	121.178	91.3028	94.9651	86.3786	114.569	104.893	109.676	81.0482	84.867	75.7313	54.2825	50.0926	50.5724	54.9016	48.3071	57.7475	72.0423	69.6697	78.3588	84.7517	54.8855	0.647604	39.5385	256.792	6.49475
evm.TU.Chr22.102	116.671	118.86	124.477	149.829	126.394	136.4	118.5	179.485	106.337	239.64	221.863	143.166	150.642	335.278	226.298	221.408	231.86	215.622	112.983	96.8305	127.371	198.51	181.151	183.31	127.361	107.037	113.06	190.279	180.449	172.048	99.1421	101.561	101.927	101.042	98.3423	95.1846	92.2926	114.503	99.1506	100.788	87.6676	98.3215	146.263	54.8895	0.375279	87.6676	335.278	3.82443
evm.TU.Chr12.300	225.222	160.747	146.655	129.535	123.745	142.36	177.458	246.793	155.381	220.752	213.911	150.656	248.234	203.561	182.133	59.3875	79.7657	79.3289	59.5208	36.8075	48.429	221.981	224.418	152.795	97.4332	93.3605	82.0349	105.69	115.939	96.3948	149.084	122.82	131.391	189.094	154.841	123.055	113.124	76.3411	109.118	139.705	137.685	135.095	139.566	55.0481	0.394422	36.8075	248.234	6.7441
evm.TU.Chr19.875	138.924	136.96	146.48	175.449	158.195	154.051	152.773	183.481	146.104	212.924	245.299	180.361	280.75	374.653	313.447	120.801	148.854	128.57	133.805	178.216	220.871	165.613	150.571	145.09	149.243	141.017	135.938	165.111	156.176	147.451	133.707	137.48	138.949	227.107	245.079	240.482	123.855	146.158	127.038	136.552	134.491	129.413	171.607	55.1753	0.321521	120.801	374.653	3.10141
evm.TU.Chr10.831	198.468	189.163	215.437	174.356	153.634	161.853	159.419	232.655	181.277	164.692	154.926	114.676	242.377	291.24	346.567	108.967	125.515	81.1016	137.209	136.732	98.8908	248.133	226.883	162.627	150.846	128.028	134.184	126.813	135.023	120.45	118.734	115.382	133.555	134.233	104.538	95.9147	101.289	132.375	109.804	138.008	130.106	131.214	155.888	55.1921	0.35405	81.1016	346.567	4.27324
evm.TU.Chr9.1463	120.288	115.279	118.662	96.742	86.9955	88.2231	107.88	161.647	115.17	150.978	112.894	88.8471	100.8	113.011	118.268	286.13	270.294	194.973	81.1657	89.0509	56.8454	78.5841	76.8103	60.4986	56.4077	43.6397	48.1186	51.6966	53.6802	52.2941	57.9356	48.3979	57.1179	43.5506	36.0199	39.3492	49.7341	59.732	53.3648	63.0002	62.9113	63.9975	91.2139	55.2664	0.605899	36.0199	286.13	7.94367
evm.TU.Chr3.2170	207.516	257.775	283.988	151.317	197.153	180.545	221.776	269.861	206.74	109.751	79.137	96.9741	108.196	245.537	202.68	86.403	82.2233	63.0971	122.955	91.1141	74.4174	97.1213	124.753	107.845	159.702	153.224	147.006	97.1408	117.072	99.7308	111.215	130.436	111.888	160.85	178.406	181.94	117.811	166.909	125.9	161.469	138.221	141.926	146.898	55.6176	0.378613	63.0971	283.988	4.50081
evm.TU.Chr1.2343	76.465	70.1571	80.6122	122.463	99.5106	111.288	66.782	82.4988	70.5576	127.171	134.304	147.732	312.953	245.051	224.648	70.6006	81.9818	56.1117	48.7069	50.1791	50.0161	50.1208	42.0612	44.6584	86.5154	84.1484	84.0379	61.8093	52.6429	52.0562	60.9192	60.0328	61.1984	76.0254	76.4097	75.2811	106.344	84.1031	95.2644	142.359	136.887	139.049	95.2789	55.7875	0.585518	42.0612	312.953	7.44044
evm.TU.Chr6.1185	157.382	155.023	174.901	131.774	127.61	133.669	121.627	163.731	113.365	142.561	99.3848	103.061	228.622	317.191	292.557	71.9116	83.294	59.1508	69.9756	64.4959	44.2758	93.9539	99.6017	78.7677	102.227	84.926	86.1276	106.466	97.1016	96.5991	87.5125	82.4727	81.848	84.4	84.8237	78.4948	83.2937	106.294	82.1834	93.2112	73.1595	81.5346	112.394	55.9086	0.497433	44.2758	317.191	7.16397
evm.TU.Chr7.2014	115.265	191.653	296.346	62.339	89.104	81.24	66.7395	62.2577	85.8601	99.6261	85.8255	93.7114	34.5384	32.6071	46.7001	49.3705	59.6362	87.3984	99.7072	33.8971	43.1521	101.698	79.8244	123.025	237.763	152.437	176.367	173.363	119.146	147.958	62.8561	46.3765	67.9121	76.914	67.8608	69.7117	94.8941	102.686	95.8124	54.2947	38.7978	37.0823	93.8989	55.932	0.595662	32.6071	296.346	9.08839
evm.TU.Chr3.2547	146.438	148.573	159.524	152.074	125.227	148.999	105.852	158.823	120.727	271.368	231.979	191.368	232.419	252.606	261.731	177.849	199.244	165.138	170.445	167.309	130.651	284.008	245.94	187.651	133.375	116.798	117.246	173.992	138.203	150.738	111.15	106.829	120.235	82.7571	71.6215	71.5304	112.467	114.751	110.068	96.2264	88.5523	86.8842	153.318	55.9529	0.364946	71.5304	284.008	3.97045
evm.TU.Chr16.1539	115.013	118.656	152.694	113.243	117.597	130.46	86.0195	73.1077	77.9465	202.977	178.947	134.655	160.146	153.523	153.735	78.9716	108.959	124.157	61.2569	69.02	107.925	278.201	248.547	251.843	129.038	127.155	116.009	201.367	173.64	170.49	94.1181	98.0735	97.6241	219.949	245.589	242.108	167.089	194.283	187.38	125.963	109.107	97.6773	145.101	56.0408	0.386219	61.2569	278.201	4.54155
evm.TU.Chr16.1001	149.83	133.834	182.903	133.679	120.363	130.336	96.6927	130.159	104.546	143.712	157.126	123.769	243.538	357.265	332.838	92.8112	89.3197	62.8722	120.298	120.567	232.104	169.038	165.467	151.593	144.672	127.203	127.691	129.756	110.57	114.455	122.266	118.918	131.011	179.915	206.356	172.317	148.176	157.396	160.373	155.289	145.83	128.009	150.592	56.1681	0.372982	62.8722	357.265	5.6824
evm.TU.Chr18.303	147.532	139.744	133.467	149.662	129.191	156.518	147.464	158.163	137.574	123.479	149.64	136.459	135.586	124.457	79.7003	102.507	87.1356	84.7029	299.534	212.696	371.184	188.409	156.62	228.113	123.376	105.101	117.744	155.888	142.31	152.206	166.763	166.426	168.27	77.0743	69.2795	72.3062	112.038	114.451	100.794	122.783	113.068	108.018	142.082	56.3225	0.396409	69.2795	371.184	5.35777
evm.TU.Chr14.2794	70.992	74.6642	70.8114	58.7495	59.099	59.9953	48.6827	59.2099	65.3904	151.451	128.507	113.003	88.8044	62.3975	60.9711	220.99	270.154	277.879	107.52	108.359	69.4102	137.896	140.814	92.3604	62.8108	58.3552	59.3925	71.0502	62.6278	60.1155	49.5701	43.9288	42.1913	49.7563	37.1872	38.3562	53.2441	47.8753	53.6126	48.8197	50.1008	55.0897	84.338	56.465	0.669509	37.1872	277.879	7.47243
evm.TU.Chr9.993	228.665	238.146	245.579	213.988	197.657	248.684	241.557	230.415	238.506	171.583	168.889	163.036	169.062	185.892	152.8	100.664	101.486	101.816	209.478	152.894	203.273	280.931	244.337	259.615	254.289	249.857	234.8	202.858	202.377	197.204	219.67	218.398	222.84	257.525	268.639	282.065	258.944	275.099	233.741	315.311	364.407	334.108	222.407	56.5972	0.254476	100.664	364.407	3.62004
evm.TU.Chr5.986	78.6171	75.9165	75.6504	83.4983	58.8036	70.7994	60.6585	67.7289	76.5299	221.528	232.438	158.305	253.99	241.211	277.392	46.7822	65.4413	52.3707	90.4973	69.55	54.0773	102.846	85.8224	92.0145	98.1522	87.8253	92.1652	91.2418	89.836	70.8812	83.0193	85.0621	90.4802	78.4138	74.8816	76.6433	109.634	116.154	113.279	108.261	119.681	97.8944	104.19	56.7095	0.54429	46.7822	277.392	5.92943
evm.TU.Chr15.2563	180.684	165.109	184.633	186.881	157.035	166.764	177.887	252.493	169.887	109.208	103.776	76.5388	196.753	387.648	288.526	104.985	119.028	68.9246	140.242	116.647	174.471	108.688	117.076	130.63	135.841	118.814	126.494	142.626	143.322	131.968	111.556	112.345	122.124	118.019	100.152	106.111	105.688	133.338	104.604	142.262	134.304	135.057	145.456	56.8565	0.390885	68.9246	387.648	5.62424
evm.TU.Chr6.1243	201.413	158.894	207.331	208.86	167.358	188.509	130.667	168.958	140.927	146.766	116.18	150.214	194.35	313.031	294.87	193.572	213.839	147.401	59.0186	76.8351	67.0689	90.9749	73.4729	80.6553	145.346	136.001	138.693	187.387	162.686	168.299	135.842	135.244	134.592	243.523	270.578	210.016	149.817	166.31	150.169	133.834	109.949	111.832	159.078	57.0212	0.358448	59.0186	313.031	5.30395
evm.TU.Chr3.1889	206.974	198.845	214.263	159.208	180.991	177.342	174.066	190.095	207.175	150.785	158.48	125.17	240.595	369.98	260.496	79.3321	80.633	61.691	118.82	111.78	74.287	87.3782	122.701	96.6432	160.854	137.192	154.119	120.339	124.651	111.592	107.691	116.402	118.639	173.578	179.807	161.573	109.873	146.089	115.837	121.013	126.041	114.369	148.747	57.1643	0.384305	61.691	369.98	5.99731
evm.TU.Chr14.157	136.672	127.036	136.491	149.306	140.165	143.355	152.681	266.823	141.914	176.565	167.373	120.423	260.367	350.595	350.374	129.048	135.743	115.278	178.713	175.877	166.679	165.244	176.29	146.991	123.391	109.753	114.273	125.933	123.183	117.996	137.585	133.791	138.793	112.595	116.587	104.815	93.8162	110.964	90.6122	130.361	127.047	127.996	151.178	57.2383	0.378614	90.6122	350.595	3.86918
evm.TU.Chr2.1293	130.865	99.5615	101.118	130.4	109.134	110.801	169.975	257.542	125.445	85.9807	76.9474	63.2294	69.3025	200.208	150.679	66.5825	73.5859	56.6054	213.892	125.977	106.576	299.965	311.759	198.98	133.193	110.732	121.219	154.723	141.394	150.915	137.619	133.385	129.546	107.288	101.182	102.341	79.6056	112.267	88.4857	119.869	113.048	136.514	131.153	57.2439	0.436466	56.6054	311.759	5.50758
evm.TU.Chr14.3900	99.9841	98.1686	79.5742	97.3453	85.1618	86.1539	91.3021	95.1838	98.3932	70.9042	69.3051	89.4749	59.0248	54.8674	55.6773	81.7034	86.0005	68.0144	68.1991	70.7307	159.281	65.6612	73.021	99.9999	73.5757	81.5121	84.6367	32.1619	36.1351	37.5437	72.7068	78.4293	77.6214	93.1947	84.3713	85.9866	151.22	103.809	98.9598	284.071	283.034	279.865	96.2373	57.4242	0.596694	32.1619	284.071	8.83251
evm.TU.Chr12.40	92.046	108.5	108.183	178.955	124.737	146.126	84.7651	83.8158	89.9599	224.175	226.288	236.722	271.322	214.535	147.753	126.085	92.4539	117.144	49.529	44.5919	56.5733	59.4502	44.6371	52.6994	174.351	192.758	175.142	63.7415	67.9063	68.0302	93.5456	91.6382	87.3956	87.1582	86.4266	92.8768	156.954	112.657	136.418	149.968	147.124	138.623	121.518	57.4606	0.472856	44.5919	271.322	6.08455
evm.TU.Chr14.223	141.554	118.451	122.869	77.0367	87.74	69.2992	92.9148	100.252	110.777	134.643	148.983	104.192	161.135	192.045	167.063	53.3937	58.6813	62.2328	53.5755	57.8714	59.5926	139.437	116.246	127.398	79.1064	73.8651	72.3327	102.616	92.5501	98.3354	80.4512	81.6416	76.777	251.619	246.064	238.708	200.856	243.902	231.151	138.76	120.912	125.315	121.723	57.5418	0.472729	53.3937	251.619	4.71253
evm.TU.Chr3.189	63.8534	70.0572	76.6921	58.2156	68.1895	51.3898	71.9283	74.4433	88.139	32.9928	34.0348	31.9365	40.1096	40.6813	57.1806	75.7845	88.4442	75.2599	126.701	141.799	405.518	76.396	99.6385	75.5059	73.3661	65.6487	71.5351	47.111	56.2458	48.7778	62.8436	59.499	60.2123	42.7027	41.4212	44.3497	42.2183	46.6104	44.474	43.5212	48.527	58.1683	71.0029	57.6258	0.811597	31.9365	405.518	12.6977
evm.TU.Chr9.1317	118.573	108.503	119.323	100.946	95.0336	101.133	78.7295	79.2339	80.2857	162.965	173.247	118.967	232.444	313.275	232.744	32.2469	41.0794	42.6461	53.7442	57.9964	97.9359	199.675	150.894	165.142	114.558	105.822	98.2979	111.023	88.2043	92.4218	65.7779	70.3365	74.9093	161.419	200.077	149.97	150.162	175.364	156.316	130.401	106.527	104.295	121.73	57.702	0.474017	32.2469	313.275	9.71489
evm.TU.Chr10.644	164.893	156.699	176.886	99.3717	96.9178	93.0173	94.7251	96.3233	104.11	194.076	214.147	144.9	200.54	268.748	241.574	31.6388	47.2874	40.1455	64.6259	53.4736	57.6029	53.3836	54.3878	44.2499	67.7067	59.9969	58.9343	87.7136	84.9167	73.587	52.535	49.9527	50.8389	105.682	111.895	99.4259	83.1419	99.9747	90.0706	70.4231	60.7178	57.7759	99.0241	57.7811	0.583505	31.6388	268.748	8.49427
evm.TU.Chr11.357	107.88	104.637	110.513	137.129	94.0393	122.314	126.859	129.733	114.125	137.484	111.195	116.858	78.0225	51.0024	35.0732	121.103	80.8326	101.511	213.041	143.72	295.471	215.966	225.925	197.207	162.488	175.861	164.147	139.996	141.158	156.145	284.234	247.778	249.796	181.128	182.894	171.92	107.485	97.7225	95.0531	159.72	132.94	149.2	146.936	57.8035	0.393393	35.0732	295.471	8.42441
evm.TU.Chr22.1644	139.894	123.794	132.734	96.5784	116.949	119.254	97.1497	162.67	89.6359	267.78	238.785	161.114	172.521	314.962	225.66	49.7356	55.4648	48.0399	63.6476	47.836	54.6868	130.159	86.6575	128.128	104.584	97.8784	90.1487	130.454	96.2819	112.879	105.041	97.6716	90.0043	89.7694	84.4358	76.5745	125.801	150.443	136.975	88.3759	66.8562	73.0848	117.645	57.8572	0.491794	47.836	314.962	6.5842
evm.TU.Chr16.2203	253.457	243.781	209.454	251.342	239.961	228.42	335.325	414.37	306.976	184.438	169.133	136.782	253.826	232.004	259.959	155.772	204.461	180.461	246.588	201.72	268.915	366.536	328.088	309.088	192.837	167.758	182.464	189.891	195.127	195.298	221.146	211.073	225.597	232.764	238.309	238.207	172.262	201.69	166.363	247.635	268.966	263.47	233.136	57.86	0.248181	136.782	414.37	3.02943
evm.TU.Chr22.1165	141.084	147.461	174.158	204.008	163.077	202.436	203.158	355.295	167.609	81.2991	57.7488	87.467	129.254	247.827	223.948	114.084	145.749	88.6151	238.736	128.669	109.128	113.87	164.653	166.858	204.934	210.507	201.166	151.079	243.961	209.761	201.819	227.779	200.913	147.436	166.016	204.007	136.727	191.903	145.059	264.319	222.93	261.198	177.326	58.1901	0.328153	57.7488	355.295	6.15242
evm.TU.Chr3.1739	81.7778	92.2035	102.444	128.815	102.405	109.452	69.9688	76.0878	76.2608	117.229	124.368	118.689	182.592	119.194	116.596	63.0032	63.1639	55.9798	40.0351	47.7979	166.258	42.4991	45.2445	40.5573	93.0396	93.6516	91.6041	44.9138	40.2088	44.596	46.0412	47.3028	49.3175	101.051	95.5575	103.201	190.621	129.766	151.031	257.655	247.659	262.772	101.729	58.4631	0.574695	40.0351	262.772	6.56353
evm.TU.Chr19.2535	113.121	140.634	130.31	133.027	127.125	141.808	138.685	175.093	119.039	184.463	164.299	145.638	227.057	316.13	262.289	88.2663	96.3367	66.3675	168.312	123.82	116.24	250.331	233.532	254.291	151.252	132.698	127.406	165.626	170.436	151.147	113.669	114.471	120.21	253.054	271.222	258.326	170.829	209.894	179.413	234.277	214.517	217.403	170.763	58.5046	0.342606	66.3675	316.13	4.76332
evm.TU.Chr21.2581	201.686	190.738	185.923	241.505	197.072	236.086	260.17	320.097	208.519	141.031	135.233	124.62	235.484	234.763	267.212	142.354	157.438	104	196.133	163.101	144.495	188.68	197.5	220.309	279.455	256.405	265.615	173.795	238.227	218.336	262.581	288.988	268.424	234.529	217.023	249.166	200.799	239.016	197.961	350.06	337.764	341.165	221.749	58.6256	0.264378	104	350.06	3.36594
evm.TU.Chr5.1334	171.772	156.366	214.039	151.358	102.014	143.155	111.586	355.831	139.661	189.037	165.119	165.528	265.258	310.418	307.543	256.003	181.265	136.169	211.391	172.815	229.151	152.483	146.992	154.442	123.642	110.253	118.348	124.492	111.663	117.262	144.6	121.133	155.997	177.666	198.67	132.02	114.11	128.531	116.674	157.002	134.495	158.641	167.49	58.6311	0.350057	102.014	355.831	3.48806
evm.TU.Chr22.2004	234.685	269.257	255.197	279.437	243.043	273.088	281.481	309.946	242.889	201.194	193.831	189.007	215.557	312.511	275.547	150.281	177.393	113.362	376.039	234.308	169.168	137.233	135.928	157.155	175.902	156.73	162.172	119.978	146.641	140.176	140.589	147.768	155.141	179.953	192.088	182.834	159.282	209.068	159.352	229.592	214.162	215.943	202.736	59.5767	0.293864	113.362	376.039	3.31715
evm.TU.Chr14.210	244.907	259.937	252.072	214.988	233.206	222.092	262.961	311.53	233.315	161.608	159.931	143.855	200.251	236.542	260.939	116.924	126.113	85.6584	189.334	127.305	82.0772	175.721	192.239	207.143	277.061	259.735	260.883	212.494	227.61	202.18	225.496	245.813	247.192	233.282	207.401	281.919	250.09	302.8	273.955	306.025	314.445	311.707	222.398	59.6018	0.267996	82.0772	314.445	3.83109
evm.TU.Chr22.1977	207.123	230.029	239.557	183.946	207.356	168.058	262.683	293.516	279.428	120.464	129.251	113.771	102.443	134.714	158.1	194.419	216.123	165.26	293.683	257.558	241.41	333.813	357.852	258.885	263.969	229.231	249.223	185.081	202.348	195.202	271.78	267.86	266.714	164.857	148.269	158.167	152.258	172.12	158.977	212.227	206.775	221.785	211.34	59.72	0.282578	102.443	357.852	3.4932
evm.TU.Chr14.294	83.4702	79.8412	85.5642	76.008	130.823	150.572	150.239	212.619	138.239	102.228	73.814	79.5555	115.741	128.878	83.6583	83.4318	54.7334	31.2243	172.688	72.3062	71.2529	175.318	201.867	213.372	225.872	223.014	225.041	157.477	197.434	184.33	234.499	237.165	246.555	90.4573	126.746	143.946	73.6965	107.961	110.575	159.989	174.737	195.469	140.057	59.7443	0.42657	31.2243	246.555	7.89625
evm.TU.Chr7.2152	69.9953	79.0478	74.2829	160.815	104.134	131.56	70.6483	70.4242	66.8778	49.6967	60.4404	72.518	46.6498	40.6516	41.7061	189.474	228.147	213.368	34.9273	42.1078	42.5874	258.339	266.541	170.311	105.937	104.254	110.699	97.8392	77.9961	96.0303	125.136	130.088	125.727	106.151	119.53	114.035	186.68	161.739	164.726	164.078	160.961	154.624	116.464	60.1826	0.516749	34.9273	266.541	7.63132
evm.TU.Chr4.1531	82.195	72.4475	67.2851	95.6316	78.4516	91.0904	103.403	120.657	91.1673	49.7459	47.0357	40.5431	38.7316	58.719	65.8451	61.759	77.3125	64.2864	92.5296	60.586	68.5868	118.583	101.166	125.5	175.076	168.459	168.177	117.278	119.24	122.267	168.278	166.541	171.35	120.625	105.531	100.593	188.062	207.927	172.009	260.846	282.443	246.467	117.486	60.221	0.512579	38.7316	282.443	7.29231
evm.TU.Chr22.248	122.014	111.756	125.744	123.724	119.639	129	91.8914	93.9933	93.5273	167.028	165.045	122.648	215.857	383.022	263.762	67.9726	81.9548	76.1085	99.4835	104.053	76.8266	156.588	148.485	135.081	103.079	93.2768	88.5547	160.525	141.458	152.64	82.3061	79.4423	76.0523	63.7363	66.2989	67.0536	82.0904	96.0453	93.9767	65.6968	57.3112	56.2676	116.691	60.2484	0.516308	56.2676	383.022	6.80714
evm.TU.Chr13.64	90.6967	103.142	105.238	112.229	105.762	122.775	126.544	155.309	92.5993	184.093	166.66	156.945	222.516	291.929	262.283	82.3365	92.1151	68.0582	169.823	132.034	125.93	171.058	181.885	238.787	134.316	126.838	102.205	81.8502	88.0697	73.1468	102.707	104.178	107.342	173.967	175.759	209.115	198.22	235.962	211.372	269.402	215.507	242.304	152.691	60.3002	0.394917	68.0582	291.929	4.2894
evm.TU.Chr19.1318	208.28	196.133	171.061	159.755	159.749	164.021	177.28	330.446	164.25	234.4	177.632	121.255	190.296	337.597	291.095	124.239	128.712	100.529	115.64	102.64	70.1967	223.265	221.926	216.444	114.421	102.215	111.367	166.826	158.768	161.615	132.195	117.282	133.045	112.877	105.074	89.2804	134.006	151.247	117.588	134.564	105.128	122.427	158.494	60.3238	0.380605	70.1967	337.597	4.8093
evm.TU.Chr8.2136	124.88	123.073	121.05	154.153	192.582	154.488	219.44	204.089	192.648	32.2333	38.5669	36.5994	53.54	48.2796	56.3787	124.669	120.595	92.4717	155.052	169.589	210.194	160.814	172.488	169.094	120.131	121.979	120.489	170.355	180.66	171.218	268.131	262.843	274.762	129.994	138.203	166.861	88.3527	102.273	84.7481	115.912	101.532	108.43	139.377	60.3396	0.432923	32.2333	274.762	8.52414
evm.TU.Chr14.510	64.1644	61.5964	61.7413	46.3553	45.525	46.8503	57.2631	57.3438	62.2194	206.376	185.472	148.394	253.687	268.569	252.535	56.2003	67.43	65.3881	52.2968	54.2495	76.8022	87.0332	71.6607	74.5216	42.5576	40.9638	42.1903	79.6943	60.5482	68.3771	39.1209	42.9694	42.6697	113.704	112.033	106.044	82.0865	86.9014	83.1033	56.7157	45.0035	39.9073	85.9111	60.4045	0.703105	39.1209	268.569	6.86509
evm.TU.Chr12.1971	169.902	138.086	134.072	249.535	157.034	245.663	203.27	216.155	177.536	87.1129	86.8465	81.4371	93.6863	65.3424	70.1421	52.8952	48.6844	55.1137	120.254	70.5507	82.2736	169.061	134.774	212.325	162.391	153.276	163.749	133.567	143.952	162.678	170.193	163.721	163.305	130.945	136.602	134.827	144.506	146.493	139.708	244.943	291.473	277.466	147.275	60.4197	0.410251	48.6844	291.473	5.98699
evm.TU.Chr20.561	208.222	224.199	215.267	226.611	184.786	196.184	196.902	267.054	241.841	168.731	171.121	181.27	246.825	176.871	233.426	248.774	256.845	180.37	246.654	241.592	342.543	230.176	240.293	182.524	131.996	130.175	133.788	124.939	133.987	130.751	142.833	142.046	158.013	98.1525	93.6662	104.333	86.5384	92.2006	81.7505	115.716	121.942	128.514	177.629	60.6514	0.34145	81.7505	342.543	4.1901
evm.TU.Chr1.488	130.181	138.722	159.904	171.797	133.132	161.153	110.401	140.513	149.875	289.71	383.851	189.831	225.145	137.503	211.651	157.889	177.86	94.8806	139.242	157.518	143.931	54.6397	65.264	51.7258	136.273	126.061	131.984	68.9043	75.5282	72.2186	94.2923	96.6517	96.3591	105.465	88.2248	90.2082	120.919	136.156	138.044	131.329	143.046	136.112	137.24	60.6801	0.442145	51.7258	383.851	7.42088
evm.TU.Chr7.87	228.232	233.081	221.391	241.234	232.266	253.859	298.893	395.795	229.938	152.255	118.259	120.968	156.325	206.936	159.963	101.785	106.528	71.2327	205.686	136.472	83.7329	166.048	148.399	165.105	234.21	187.701	203.223	186.08	235.645	216.637	214.951	208.967	221.07	154.437	163.132	127.993	118.79	159.511	119.51	181.739	176.995	206.305	184.554	60.7652	0.329254	71.2327	395.795	5.55637
evm.TU.Chr1.137	72.7581	74.1962	68.4959	64.3511	51.5396	55.7759	67.6448	74.7063	60.6847	104.16	131.031	125.629	145.94	91.9493	129.483	35.5333	35.0889	32.5989	98.6143	86.3082	103.341	118.243	74.9311	105.521	64.2083	61.0257	61.4915	66.5695	61.1045	61.9445	66.2484	59.9523	79.7407	149.065	153.339	106.448	100.725	99.6559	91.6275	261.422	326.593	265.349	98.6913	60.7963	0.616025	32.5989	326.593	10.0185
evm.TU.Chr4.856	101.461	110.031	120.728	141.964	113.33	137.702	111.165	114.871	85.9256	184.577	160.456	123.797	278.201	301.472	231.814	73.4528	68.8181	72.7494	56.4372	49.8832	40.9067	208.076	159.923	215.089	140.144	129.589	120.481	202.639	144.688	149.702	87.7243	79.9685	91.471	114.81	120.453	109.538	62.7581	66.8292	60.9039	63.4945	61.6035	54.119	121.994	60.9364	0.499504	40.9067	301.472	7.36976
evm.TU.Chr4.1156	164.102	170.706	171.213	161.153	131.603	135.419	147.33	295.376	146.078	128.809	119.295	101.211	203.423	213.582	231.361	144.603	125.784	102.014	260.607	274.897	354.059	250.786	226.221	223.013	157.82	121.968	127.23	129.988	110.808	125.25	119.693	127.048	123.784	206.035	202.688	157.98	110.982	139.874	107.132	108.504	85.3395	86.3412	162.645	61.0111	0.375117	85.3395	354.059	4.14882
evm.TU.Chr15.1320	113.979	132.637	130.592	138.543	140.209	131.028	143.079	188.485	118.73	155.591	171.709	126.194	294.7	364.493	337.312	94.7078	106.464	86.1088	94.2454	90.3514	99.529	86.3099	88.5391	112.691	121.777	115.281	116.993	128.928	124.015	119.433	106.839	111.257	114.348	171.967	222.78	192.272	133.509	129.165	145.964	153.695	125.861	128.518	143.067	61.0382	0.426639	86.1088	364.493	4.23294
evm.TU.Chr21.1131	158.15	145.95	192.775	156.349	139.971	142.326	151.495	230.931	152.358	236.536	233.324	189.917	398.189	332.616	320.583	168.708	111.415	96.3655	186.84	217.158	204.374	175.966	167.391	189.826	121.387	133.985	140.735	164.915	189.417	169.584	140.297	134.318	164.137	174.231	197.245	119.712	113.601	146.973	135.68	108.1	114.203	128.936	173.737	61.2458	0.352519	96.3655	398.189	4.13207
evm.TU.Chr14.1168	174.581	185.366	215.774	156.254	146.797	147.93	152.977	216.208	159.749	154.366	161.803	130.017	212.56	281.686	250.735	147.133	148.005	110.012	160.474	201.403	341.914	293.695	282.085	254.203	168.242	148.745	149.182	153.232	143.045	140.052	142.716	141.875	151.673	329.586	352.682	268.326	151.411	178.284	171.825	188.934	173.928	184.365	191.044	61.4007	0.321396	110.012	352.682	3.20585
evm.TU.Chr8.2890	202.992	225.182	224.088	249.291	228.088	240.752	253.382	313.042	241.608	136.92	140.8	127.38	169.989	163.834	155.508	89.9212	102.817	64.2146	256.715	152.396	99.1127	212.927	197.517	245.594	248.614	234.585	250.54	151.991	164.511	152.536	205.171	230.749	238.429	217.982	225.923	239.676	202.264	243.66	184.036	298.286	325.833	313.214	205.287	61.4009	0.299098	64.2146	325.833	5.07413
evm.TU.Chr13.822	126.345	117.842	126.388	152.015	138.065	158.614	144.066	167.903	141.296	184.438	179.144	168.794	246.275	286.671	360.401	185.697	256.942	253.149	255.927	243.296	182.363	341.247	335.646	299.803	183.287	154.77	173.861	169.445	151.444	153.712	170.35	174.958	173.614	168.861	161.495	161.962	147.047	178.161	160.443	147.863	130.546	135.35	189.274	61.7347	0.326166	117.842	360.401	3.05835
evm.TU.Chr8.1556	76.1731	71.7726	70.5708	102.672	71.0148	97.3864	93.1399	85.9956	79.7175	154.143	149.656	139.487	263.422	179.291	194.706	51.4317	41.6004	48.8689	66.0003	53.5152	69.5594	213.007	148.958	233.11	101.571	115.676	101.151	282.313	208.612	204.632	103.928	104.37	117.141	198.13	221.563	207.568	123.297	130.936	121.457	117.871	125.597	110.927	129.808	61.7718	0.475871	41.6004	282.313	6.7863
evm.TU.Chr8.2877	162.789	161.822	165.082	123.631	149.679	121.159	137.016	157.499	160.992	169.22	170.439	125.441	236.183	306.742	296.9	111.169	120.604	111.978	124.81	142.261	144.16	347.766	288.505	278.169	124.764	112.228	125.252	123.997	131.527	137.807	97.2229	102.761	97.8999	105.523	108.113	85.1355	135.284	138.624	138.001	130.565	137.051	134.673	154.296	61.8113	0.400601	85.1355	347.766	4.08485
evm.TU.Chr13.2901	151.466	163.556	236.099	118.397	91.4239	101.166	70.726	215.41	108.417	102.825	101.366	104.539	266.791	212.099	312.078	93.3025	82.308	45.6456	84.8784	57.0369	41.3328	90.4384	123.953	76.6978	74.5213	65.8463	68.8847	70.4644	59.3443	61.2833	63.1219	46.9906	77.7255	70.8524	106.705	53.828	58.5639	75.6165	60.2342	72.8925	57.3564	72.2708	101.63	61.8624	0.608703	41.3328	312.078	7.55038
evm.TU.Chr20.217	234.318	212.025	228.793	209.086	175.193	212.731	204.774	314.355	195.82	172.081	150.556	130.661	266.459	389.436	329.809	89.2367	85.5677	53.0524	211.369	129.944	125.268	222.176	206.431	206.642	142.467	139.281	141.942	159.107	170.111	152.34	191.235	191.267	189.856	173.796	178.814	175.497	192.594	254.632	197.328	219.354	200.825	211.282	191.369	61.8983	0.323449	53.0524	389.436	7.34058
evm.TU.Chr14.786	89.2817	90.3436	93.2609	70.2632	79.8859	69.8409	100.254	115.916	106.397	58.3869	48.9002	33.8945	69.1242	48.9622	71.4862	176.027	200.345	143.85	170.071	392.083	211.361	145.252	132.354	134.072	90.2292	83.2377	83.525	65.8685	75.0964	67.9491	81.5009	85.3544	78.6983	57.9748	52.4178	65.99	65.9967	66.9913	62.2783	69.6678	60.4406	69.705	98.4413	61.9024	0.628826	33.8945	392.083	11.5677
evm.TU.Chr1.688	184.561	133.162	126.871	81.4893	83.888	82.8731	106.703	85.9849	107.598	223.048	201.808	265.096	129.347	104.144	55.1916	147.564	106.78	183.863	53.0619	65.4851	31.009	58.2291	63.9085	71.39	132.055	148.406	141.641	244.582	224.475	267.514	169.96	153.432	157.638	41.3932	40.8506	56.6989	178.699	135.369	163.81	156.711	107.061	113.513	128.259	62.0869	0.484076	31.009	267.514	8.62698
evm.TU.Chr4.544	79.5131	71.46	67.5776	83.0248	82.3271	89.2032	74.134	76.7418	60.733	113.578	113.518	131.303	110.582	159.261	227.201	80.3772	77.6611	99.6973	65.5607	167.138	417.526	42.5184	42.1188	53.3209	67.7188	72.4005	69.942	127.08	114.716	115.358	89.2265	84.0825	82.4594	54.0888	60.3521	61.1648	71.6892	78.588	78.3797	61.0859	55.1647	56.349	94.9029	62.2669	0.656111	42.1188	417.526	9.91307
evm.TU.Chr6.1076	103.892	110.45	150.628	141.803	128.081	127.401	122.247	151.162	109.338	125.619	123.911	87.6989	188.493	283.605	243.279	95.3188	101.489	86.9625	148.191	197.606	380.997	130.703	116.006	117.597	74.1141	66.4972	76.9931	98.2542	98.7628	96.5718	73.0734	69.664	79.5332	115.229	136.814	106.951	62.7157	76.0739	69.0928	64.5798	68.6954	66.8083	120.783	62.3299	0.516047	62.7157	380.997	6.07499
evm.TU.Chr18.852	97.5522	111.675	107.423	143.93	153.832	144.624	112.636	122.752	120.035	66.1924	76.8597	63.0687	84.5833	120.838	100.349	159.069	151.647	98.5392	101.298	86.1141	104.362	114.84	120.06	101.559	120.623	121.163	120.089	55.0853	58.6671	49.9727	76.7019	82.1824	88.173	113.888	113.716	161.553	201.982	162.846	169.887	317.195	307.81	317.627	126.262	62.3658	0.49394	49.9727	317.627	6.356
evm.TU.Chr1.1176	310.567	354.831	314.083	313.971	308.548	301.257	343.138	391.142	302.61	220.246	205.279	192.407	229.55	312.148	258.016	135.334	152.445	110.729	323.276	234.564	175.4	282.237	271.801	302.366	242.229	232.575	235.121	193.102	236.148	208.93	208.34	235.494	235.319	189.22	186.872	194.431	174.792	214.353	166.051	261.82	248.616	255.454	244.4	62.4251	0.255422	110.729	391.142	3.53242
evm.TU.Chr2.2273	129.041	108.168	122.561	195.523	216.273	196.275	177.208	181.482	146.998	177.662	211.854	173.643	83.8482	82.5772	82.7266	175.536	195.153	185.779	108.957	75.401	53.9398	274.172	261.972	247.917	204.545	196.684	199.79	203.472	201.298	197.62	265.697	279.645	246.535	138.421	161.873	134.633	114.564	117.848	127.964	86.5266	57.7283	64.9108	163.439	62.5216	0.382539	53.9398	279.645	5.18439
evm.TU.Chr5.1206	195.287	197.787	213.189	232.357	192.643	231.323	250.643	346.53	212.345	109.967	110.439	95.4577	126.939	191.771	152.05	89.5355	91.4608	54.1584	276.685	172.025	107.167	207.324	170.573	228.913	232.449	200.26	226.573	170.152	193.73	186.665	228.68	262.505	234.692	153.294	140.766	149.228	179.893	228.541	174.949	266.955	295.565	284.047	192.036	62.5577	0.32576	54.1584	346.53	6.39844
evm.TU.Chr5.363	79.3568	56.7812	66.9293	82.146	72.3398	74.2655	127.583	131.699	69.3858	198.131	171.115	153.778	193.117	216.135	197.524	117.849	131.351	127.285	60.8374	113.755	239.313	248.885	188.424	234.887	101.996	105.646	100.78	287.891	223.096	275.409	154.838	148.725	165.169	242.508	224.482	214.077	162.407	174.226	182.332	127.248	140.612	122.951	154.935	62.5671	0.403828	56.7812	287.891	5.07017
evm.TU.Chr14.233	119.322	111.186	139.303	84.1443	104.233	95.9753	120.296	159.572	134.387	69.426	65.5245	53.9465	94.174	91.1634	105.439	320.493	316.565	231.854	174.109	158.481	138.82	87.6804	106.084	70.3191	88.0421	72.3043	89.7146	74.7753	84.2872	75.3135	76.9001	74.4021	77.6191	47.043	42.0862	52.7123	40.6103	48.2215	45.6532	60.3747	60.7876	69.073	103.153	62.791	0.608718	40.6103	320.493	7.8919
evm.TU.Chr20.358	82.4418	85.1094	85.6322	102.202	86.0005	95.794	75.5573	86.2409	72.8664	156.836	168.665	107.72	245.98	309.891	262.056	48.9764	60.3947	49.4236	42.8974	45.406	44.7816	166.129	140.018	165.688	102.65	98.5849	94.3904	162.281	132.397	126.504	83.6503	84.1643	81.9872	205.376	221.723	219.547	163.707	163.08	144.547	160.349	152.224	144.287	126.861	63.0901	0.497317	42.8974	309.891	7.224
evm.TU.Chr3.2312	261.327	214.186	225.663	178.842	180.653	186.983	163.083	212.199	164.096	134.443	109.82	86.918	164.148	350.895	238.73	63.8376	66.5279	44.2525	141.673	81.4489	72.1381	241.957	224.234	237.943	190.249	169.494	177.768	169.807	175.928	159.914	149.586	153.443	156.668	182.512	177.312	189.161	230.021	294.611	239.52	228.516	215.358	230.193	179.43	63.4643	0.3537	44.2525	350.895	7.92938
evm.TU.Chr2.2246	267.8	264.331	286.21	246.527	235.092	236.482	262.014	381.882	238.996	122.044	103.227	94.4503	133.4	230.684	225.144	122.92	127.144	75.6544	142.006	174.206	80.1181	208.86	220.262	202.08	194.31	175.767	175.973	119.502	137.898	109.43	199.132	193.512	201.94	173.229	149.848	140.791	206.575	268.105	212.046	215.365	197.123	226.438	189.965	63.5533	0.334553	75.6544	381.882	5.04771
evm.TU.Chr4.801	205.108	255.718	331.77	60.3156	152.365	76.538	175.867	175.719	227.487	55.1662	54.1698	38.1877	58.2139	115.925	155.301	92.8775	109.452	86.1259	183.879	153.146	226.381	183.078	203.895	170.06	218.678	152.016	180.694	93.956	93.6588	77.6724	118.79	126.508	119.565	133.487	135.328	106.439	73.2027	107.531	97.6544	78.9464	77.9854	74.9548	133.662	63.6014	0.475837	38.1877	331.77	8.68787
evm.TU.Chr2.251	97.7296	67.8493	82.1639	89.8116	69.5886	69.8823	53.5918	99.225	48.2838	172.867	133.146	112.943	198.147	403.709	238.797	97.322	100.168	73.2898	148.538	142.004	104.633	192.037	164.432	156.724	114.007	103.98	100.698	122.733	124.365	115.779	210.472	208.284	199.596	175.729	176.296	164.33	136.149	154.549	148.143	124.674	70.7993	78.3514	134.424	63.7087	0.473938	48.2838	403.709	8.36117
evm.TU.Chr6.331	179.624	169.871	200	154.408	157.787	151.224	131.676	231.201	150.425	168.945	142.813	106.941	238.027	367.979	301.958	75.5325	65.5529	55.1798	98.4162	94.4659	158.921	203.942	225.973	209.497	100.317	82.8611	84.6206	155.221	159.94	149.994	88.207	82.9532	93.4332	114.659	124.68	118.139	110.406	132.835	120.359	100.971	80.0162	84.1794	143.432	64.2925	0.448244	55.1798	367.979	6.66873
evm.TU.Chr8.2918	79.5427	82.1834	68.1871	93.2826	102.346	92.8884	62.7141	52.1713	65.6852	50.4068	52.4353	67.0867	49.7848	38.8482	33.8269	62.0387	60.1899	58.1897	37.8218	50.6333	72.723	48.0123	59.7746	39.7557	49.6773	52.0067	48.8546	45.8765	42.6843	39.8551	37.8462	37.7507	37.8957	53.1732	59.9697	58.2114	123.838	74.4485	80.7916	256.886	333.518	288.128	76.2367	64.3447	0.844013	33.8269	333.518	9.85953
evm.TU.Chr16.427	168.241	196.065	210.771	91.9167	136.603	90.0994	108.545	136.347	139.889	94.4876	120.229	87.3748	118.781	98.7642	104.695	87.8422	101.95	75.5161	87.6428	91.7512	64.8878	74.9768	73.4323	71.7438	125.158	129.412	120.599	79.6871	91.8998	82.0407	89.4313	90.7894	93.4349	302.848	317.185	274.181	224.664	210.176	202.82	215.672	161.339	167.606	133.607	64.4114	0.482096	64.8878	317.185	4.88821
evm.TU.Chr5.491	169.764	151.26	156.958	126.91	114.69	126.406	110.173	132.429	125.28	240.294	226.296	194.258	262.31	333.435	294.051	58.0826	48.763	42.0868	86.8666	64.2551	51.9375	57.5547	55.2217	67.3065	119.145	110.962	109.758	150.987	122.574	120.702	81.9069	79.2823	83.823	125.248	130.525	116.883	150.243	161.292	133.46	146.382	146.646	129.51	131.331	64.7534	0.493054	42.0868	333.435	7.92255
evm.TU.Chr21.4036	135.668	132.649	165.823	123.689	116.233	109.305	116.247	137.561	124.519	236.723	252.14	178.129	265.656	324.816	286.428	103.645	111.655	119.428	182.894	197.211	380.876	239.726	184.484	167.221	100.161	91.922	94.8481	167.774	149.679	153.069	103.968	98.6543	113.554	171.874	174.675	144.418	126.649	129.458	131.428	141.989	130.663	121.899	160.462	64.8746	0.404299	91.922	380.876	4.14347
evm.TU.Chr19.1108	176.449	220.246	202.642	129.936	133.287	120.987	115.358	120.372	150.529	225.899	213.545	191.124	116.603	80.4048	87.4515	308.133	320.487	232.124	130.474	128.236	83.1079	233.177	231.595	174.187	137.51	112.598	122.442	72.7132	71.9729	67.9844	80.4443	80.8706	85.4259	77.1722	84.1853	85.5077	89.2629	100.452	91.1232	94.5858	92.6267	91.3804	137.253	65.3216	0.475922	67.9844	320.487	4.71413
evm.TU.Chr3.976	204.153	241.97	318.236	194.324	281.951	212.215	269.277	302.361	266.144	64.1152	58.4484	59.8768	104.007	197.69	237.042	148.732	149.407	96.8479	191.246	138.784	298.757	92.6017	129.907	119.589	159.998	164.463	166.198	145.05	164.839	148.689	165.676	166.685	168.167	177.112	173.109	204.274	118.472	147.598	159.993	116.977	105.401	115.49	170.14	65.3963	0.384368	58.4484	318.236	5.44473
evm.TU.Chr23.1955	216.722	218.83	196.753	383.704	235.774	303.425	228.255	297.765	205.744	231.298	202.778	181.692	204.909	199.58	260.952	94.6388	112.829	87.7576	128.31	135.013	111.246	156.58	132.671	202.855	250.531	227.553	269.931	137.28	156.368	160.973	223.985	226.56	211.747	292.665	279.634	242.786	163.552	179.713	160.139	273.417	307.221	297.213	209.318	65.6199	0.313494	87.7576	383.704	4.37232
evm.TU.Chr19.2626	137.643	128.315	181.506	77.773	90.5718	90.8737	108.832	136.041	124.966	158.04	153.516	124.647	147.154	189.559	253.628	90.1476	111.606	101.524	93.517	154.766	386.552	294.501	296.593	241.502	137.834	111.513	119.299	90.4002	81.6473	73.6821	124.626	113.803	120.808	137.582	145.442	140.194	124.563	138.327	132.458	87.1972	85.6481	81.0531	140.949	65.6884	0.466045	73.6821	386.552	5.24622
evm.TU.Chr22.1482	256.718	238.897	272.622	262.769	195.304	247.627	195.518	303.435	202.515	246.217	258.285	205.425	337.374	392.65	335.865	111.29	98.0416	75.2554	207.484	141.408	109.301	267.929	247.522	257.643	271.674	264.61	262.506	259.22	246.319	240.712	217.691	217.02	249.756	279.705	282.315	275.878	222.73	281.062	235.895	313.942	333.821	315.107	243.74	65.7715	0.269843	75.2554	392.65	5.21757
evm.TU.Chr18.730_evm.TU.Chr18.731	158.966	129.626	169.92	112.952	124.386	114.54	111.232	138.752	137.856	273.854	273.475	214.882	281.328	331.257	308.652	121.83	145.352	125.06	96.1724	119.435	78.962	134.569	124.565	107.32	95.1872	83.609	85.0291	144.508	128.213	123.092	66.0185	67.4023	65.6708	128.162	132.666	106.562	105.829	132.672	133.317	89.0701	70.3319	67.0182	137.126	65.9031	0.480602	65.6708	331.257	5.04421
evm.TU.Chr17.1128	58.7003	55.5193	47.7218	61.3799	58.3471	56.7374	66.2857	52.6026	64.4705	51.8231	65.3874	55.2005	79.473	45.0758	53.4036	65.0732	79.1659	85.218	178.5	196.318	242.522	270.796	214.968	313.758	71.8414	71.501	71.3924	95.6848	97.092	95.1976	132.021	140.821	134.108	50.4023	48.1143	46.3448	56.3846	51.3516	55.8697	58.8989	48.8383	50.617	92.7364	65.9097	0.710721	45.0758	313.758	6.96067
evm.TU.Chr2.2033	242.732	241.885	274.238	244.131	218.504	259.156	205.702	248.22	172.532	181.367	170.548	129.214	244.797	390.33	317.298	72.6907	78.2133	60.2168	162.928	95.129	65.7174	195.613	185.598	209.083	236.045	201.24	217.717	244.623	221.483	217.836	204.392	218.508	210.69	188.582	190.971	198.833	215.913	246.867	195.684	267.774	275.701	272.662	206.937	66.0058	0.318965	60.2168	390.33	6.48208
evm.TU.Chr2.217	320.049	322.529	265.927	218.227	150.156	158.238	227.199	278.814	304.659	149.845	157.522	144.954	187.991	210.944	189.837	89.2112	143.181	86.9094	133.236	92.5306	65.1457	110.973	122.625	145.751	135.551	131.326	141.379	136.411	151.457	113.53	91.9931	105.138	103.337	79.5266	75.5387	94.1725	104.543	131.564	116.982	156.944	184.576	178.476	154.974	66.0346	0.426102	65.1457	322.529	4.95088
evm.TU.Chr16.590	108.052	109.775	83.7532	106.988	94.3477	101.058	81.6664	70.1188	69.6664	107.896	117.676	109.596	158.03	79.9971	71.4039	61.6864	76.3896	79.0691	38.211	33.6725	56.4237	117.327	97.8073	132.885	119.294	122.891	125.696	45.5818	46.0949	43.5059	73.5845	80.4747	77.7914	260.549	291.708	287.001	188.545	137.46	140.591	231.58	221.497	225.242	116.252	66.0592	0.568242	33.6725	291.708	8.66309
evm.TU.Chr10.853	100.797	87.7671	103.778	76.2799	77.7694	86.2261	94.418	115.554	73.4618	221.61	178.051	129.84	236.399	369.183	293.721	123.816	154.542	176.649	69.7459	54.0659	59.2819	175.967	155.426	165.415	96.9918	77.883	86.9714	133.209	125.358	126.805	74.6406	82.0397	72.3116	78.4202	89.7065	78.9976	82.5957	93.9932	81.9743	63.9532	52.8506	57.2789	117.518	66.0699	0.562212	52.8506	369.183	6.98541
evm.TU.Chr1.518	274.834	236.925	251.469	250.027	277.603	268.439	259.326	322.425	214.562	172.496	148.418	111.393	192.13	321.677	301.245	72.1996	86.1336	64.6468	131.342	92.5831	66.7341	136.59	127.867	182.082	155.642	137.785	150.098	169.603	179.614	174.447	172.547	181.383	163.834	158.046	136.521	159.273	146.777	176.379	136.823	179.622	157.216	170.38	177.837	66.1032	0.371707	64.6468	322.425	4.98748
evm.TU.Chr19.1112	208.516	144.438	135.009	213.831	187.146	179.729	203.231	246.68	232.891	293.358	303.602	277.806	233.724	241.55	267.718	206.931	236.405	204.447	200.442	261.995	269.03	452.936	452.587	374.986	200.452	180.095	197.269	237.294	232.908	209.495	249.969	239.963	226.495	171.652	167.954	163.223	217.649	220.246	208.748	212.227	208.664	207.655	232.88	66.1477	0.284043	135.009	452.936	3.35487
evm.TU.Chr10.1804	41.6223	41.4428	48.2715	43.5858	39.4549	37.2582	36.1097	34.2488	48.6267	240.503	318.019	254.979	177.799	160.417	184.357	85.454	155.368	182.232	59.4961	72.3584	91.4925	114.822	99.0028	72.6422	66.629	57.9656	68.4758	89.0157	80.063	85.8651	45.139	47.439	48.3061	30.8934	32.4081	32.2024	55.6762	68.9994	68.3666	86.6908	99.0424	82.5767	90.1266	66.3011	0.735645	30.8934	318.019	10.2941
evm.TU.Chr19.1016	133.053	151.641	147.797	234.189	157.345	196.993	172.459	186.224	166.265	118.022	150.956	134.368	164.911	125.544	130.321	106.016	105.431	86.493	204.038	174.035	453.035	186.668	187.39	165.897	157.607	152.506	162.009	125.027	121.207	116.85	141.303	144.461	155.691	123.217	106.182	134.243	177.717	165.067	154.763	289.73	310.327	298.794	168.471	66.3178	0.393645	86.493	453.035	5.23782
evm.TU.Chr3.2641	249.578	217.376	254.625	225.254	253.078	205.103	325.414	325.208	261.917	96.8618	104.215	76.6938	69.6211	84.7004	86.168	186.767	202.693	132.24	171.954	159.722	119.897	131.326	167.193	112.748	222.508	236.243	240.546	202.87	267.158	220.714	146.534	188.626	179.103	148.831	155.893	134.915	98.0555	118.463	127.08	200.274	232.726	247.719	180.681	66.3331	0.367128	69.6211	325.414	4.67408
evm.TU.Chr22.1483	139.574	122.269	180.073	137.148	126.49	115.504	118.461	130.59	112.427	192.179	193.293	155.839	209.245	190.063	192.614	112.483	135.653	122.411	119.322	89.5622	129.093	367.923	263.305	277.312	223.788	199.391	206.625	152.905	128.718	138.048	283.076	282.576	306.937	254.888	265.618	221.61	254.181	257.133	272.359	227.745	193.842	189.127	190.271	66.4107	0.349032	89.5622	367.923	4.10802
evm.TU.Chr10.381	132.763	138.045	169.189	148.405	141.607	140.429	127.257	181.481	127.408	113.082	97.4637	92.6112	162.088	319.461	295.987	82.7766	83.8131	56.517	82.4777	139.988	357.365	148.681	158.68	139.09	169.394	148.322	148.793	164.64	149.929	152.19	151.957	155.14	161.819	273.445	329.465	250.404	163.285	196.733	185.232	132.384	122.178	134.262	162.529	66.7567	0.410736	56.517	357.365	6.32314
evm.TU.Chr12.230	153.92	131.446	132.427	143.167	122.647	160.261	110.798	165.789	110.852	158.02	156.656	118.166	177.488	273.828	214.062	42.8198	46.0068	34.5847	97.6596	74.0532	73.5037	333.997	368.682	209.371	103.789	97.477	98.7657	127.07	112.706	108.472	98.5067	96.2811	104.905	91.9339	97.0694	86.4112	104.773	116.663	104.244	123.469	120.286	117.882	131.45	66.9456	0.509285	34.5847	368.682	10.6603
evm.TU.Chr18.1223	94.9277	86.2645	94.6096	96.6333	72.7722	73.5843	68.4409	71.5977	88.1355	128.965	116.656	85.3097	76.4825	53.4896	55.1335	262.49	371.061	317.046	106.279	53.0447	44.2315	169.322	127.649	139.595	76.1526	60.3088	68.1843	94.8389	82.1211	80.8285	57.513	54.5358	58.9308	70.1387	66.9858	63.2704	74.1548	83.873	76.3083	89.1566	86.8369	77.6651	99.4172	67.0277	0.674206	44.2315	371.061	8.38907
evm.TU.Chr9.262	234.768	198.921	361.134	236.477	194.225	198.997	148.015	217.937	162.523	171.103	138.306	113.792	157.241	297.88	240.323	142.154	151.83	116.488	82.1954	78.0254	47.607	208.85	230.674	153.695	316.268	257.156	262.07	215.373	197.945	181.172	197.244	166.373	201.914	116.52	129.914	108.844	128.794	179.44	160.011	101.124	88.4456	91.9646	175.803	67.1399	0.381904	47.607	361.134	7.58574
evm.TU.Chr6.1230	256.4	252.171	265.399	312.707	244.264	268.096	283.966	344.066	320.269	244.632	307.309	240.15	276.375	284.689	383.188	275.014	370.384	319.811	361.523	301.912	423.021	360.803	383.226	296.119	315.247	277.081	274.736	236.597	245.863	220.111	221.254	229.482	229.259	174.556	169.962	154.959	140.479	157.68	150.896	274.103	298.058	317.665	272.94	67.1699	0.246098	140.479	423.021	3.01127
evm.TU.Chr3.262	333.819	307.095	347.278	286.259	263.736	264.378	266.162	366.482	298.313	352.179	331.18	232.5	318.796	461.615	405.266	244.08	250.917	205.621	243.815	218.014	195.586	368.373	345.613	286.114	284.333	244.233	254.752	312.142	292.471	282.82	201.506	178.756	200.481	187.387	171.452	163.999	223.043	228.792	219.936	216.536	214.021	216.394	268.72	67.23	0.250186	163.999	461.615	2.81474
evm.TU.Chr15.1758	76.6902	91.5575	124.055	93.5888	132.85	108.192	81.1429	83.9504	73.5544	78.1722	90.4116	79.7732	302.069	275.7	309.854	65.4504	66.2566	53.1565	86.2096	129.197	264.96	65.3532	72.2582	48.8189	75.5961	72.4966	71.5999	51.975	53.9797	45.6886	103.003	82.3372	90.2276	90.1555	100.179	120.973	154.539	128.067	147.772	194.525	170.518	172.978	113.805	67.271	0.591105	45.6886	309.854	6.78185
evm.TU.Chr16.299	72.5957	62.8255	65.4653	74.282	77.4335	81.0575	55.0024	62.088	61.6778	184.744	182.18	182.23	246.908	188.515	380.017	115.954	150.578	151.354	66.6164	58.6018	44.4483	168.804	175.749	127.82	80.0542	77.6427	82.4046	80.8043	82.1073	76.1033	69.8216	79.9176	77.5758	42.0742	34.8544	37.535	64.646	69.8354	76.4046	53.4645	49.585	54.7028	100.631	67.3837	0.669615	34.8544	380.017	10.903
evm.TU.Chr11.909	301.624	266.971	289.311	210.02	211.008	212.884	195.319	240.645	235.629	114.033	96.4314	87.0231	117.77	228.956	194.403	76.5951	81.1898	56.8853	127.549	74.8471	52.4743	242.437	244.333	280.091	131.182	118.896	123.321	119.679	127.929	110.492	87.6708	95.6943	94.8823	126.048	125.414	142.009	134.266	166.931	135.65	143.947	139.455	137.704	154.752	67.6007	0.436831	52.4743	301.624	5.74804
evm.TU.Chr5.436	162.383	148.076	152.776	190.639	159.569	190.112	186.47	207.192	197.52	197.981	210.071	129.168	359.233	389.041	410.666	87.3837	110.428	82.683	187.98	158.066	248.021	179.092	155.037	163.062	199.611	171.208	187.256	169.324	187.301	162.639	189.613	203.218	204.257	265.561	268.587	259.626	205.905	203.79	194.398	263.323	263.766	246.183	202.577	67.6599	0.333997	82.683	410.666	4.96676
evm.TU.Chr11.358	146.252	143.515	137.254	202.793	166.922	195.231	176.122	161.689	164.535	165.401	167.085	173.708	145.637	101.475	116.175	121.637	164.675	157.893	292.341	239.335	370.82	322.57	327.975	297.543	223.621	229.535	231.013	186.576	180.309	200.099	337.763	322.455	308.564	240.515	255.295	265.43	183.11	150.5	164.582	249.406	227.447	246.117	210.974	67.784	0.32129	101.475	370.82	3.65429
evm.TU.Chr2.349	118.642	94.4634	95.7612	124.071	106.943	109.79	117.318	121.228	103.555	77.3532	91.8404	75.9041	100.085	98.3737	102.598	131.189	147.861	142.355	149.982	153.347	193.478	352.211	290.656	350.79	127.213	125.937	125.022	125.714	136.52	133.285	166.805	168.049	185.388	251.646	298.797	229.705	179.028	200.783	187.065	144.547	125.7	119.626	154.301	67.911	0.440122	75.9041	352.211	4.64021
evm.TU.Chr19.137	265.429	231.237	259.879	206.18	191.994	223.07	176.989	192.044	187.019	210.399	223.405	181.559	355.199	373.686	324.809	110.673	107.625	109.012	130.809	96.4127	124.306	308.111	238.746	323.158	148.607	138.652	135.795	213.864	182.593	196.174	117.975	126.33	128.657	184.381	193.963	202.774	211.174	218.681	223.09	167.248	166.187	147.157	196.549	67.9932	0.345935	96.4127	373.686	3.8759
evm.TU.Chr12.466	201.259	199.488	202.604	247.082	245.164	233.607	212.028	252.662	211.672	285.799	289.555	251.283	407.442	365.605	492.166	237.086	302.718	249.084	204.55	279.85	251.52	167.969	135.063	172.954	185.758	176.043	185.325	210.594	227.276	221.547	182.209	191.677	173.785	164.521	154.817	147.099	184.777	201.281	203.573	225.561	228.757	216.772	228.085	68.0752	0.298464	135.063	492.166	3.64399
evm.TU.Chr9.1188	141.054	112.077	105.431	75.8505	75.6589	81.1432	84.8332	91.0204	91.2991	170.558	160.177	94.8553	198.491	346.808	286.428	42.0621	55.2619	50.5081	59.1947	49.2665	60.6476	237.18	173.068	204.906	69.5162	63.6707	63.5833	190.673	152.14	158.767	101.5	102.967	104.629	73.3853	70.3928	82.3532	53.6493	64.4237	56.5659	58.0379	57.8841	55.1553	110.168	68.5981	0.622666	42.0621	346.808	8.24514
evm.TU.Chr18.1549	151.862	162.073	185.198	136.969	120.075	146.132	131.582	240.011	141.272	121.197	101.649	89.766	160.803	332.082	321.486	181.247	179.875	141.663	193.843	222.677	276.809	308.958	358.331	331.265	126.508	122.007	116.063	145.748	152.019	145.882	119.005	124.29	113.701	138.511	134.205	169.337	136.668	149.796	142.858	211.54	191.806	203.496	175.721	68.8355	0.391732	89.766	358.331	3.99184
evm.TU.Chr22.1555	195.574	184.765	158.792	247.596	217.454	238.486	201.394	190.308	140.73	175.946	198.622	126.33	237.31	378.69	270.602	51.9239	50.2769	75.3657	119.734	105.795	129.753	356.689	192.304	318.251	249.076	214.697	209.311	285.543	241.498	248.541	202.221	197.527	210.298	249.147	212.826	196.106	191.698	205.61	190.924	185.463	152.894	144.576	198.825	68.981	0.346943	50.2769	378.69	7.53209
evm.TU.Chr13.133	178.289	159.707	189.171	140.148	160.602	158.058	137.265	159.743	130.394	208.749	220.703	137.516	268.891	433.34	381.426	108.061	124.056	116.798	88.3219	94.4434	154.862	205.32	208.018	179.642	138.817	115.809	118.956	183.316	156.288	161.05	113.012	115.669	111.451	138.897	151.523	132.415	104.086	136.997	130.434	95.618	87.2725	90.3065	157.749	69.1887	0.438601	87.2725	433.34	4.96537
evm.TU.Chr14.2625	388.69	339.178	374.409	358.93	281.475	336.674	281.422	258.92	290.141	394.201	425.483	334.055	482.653	405.827	428.563	264.405	246.846	234.037	303.165	282.768	296.674	419.245	381.183	387.26	323.7	310.455	313.891	350.621	310.296	337.029	247.999	253.171	266.996	450.3	519.835	451.409	294.839	278.529	282.754	312.829	328.64	306.199	336.564	69.2595	0.205784	234.037	519.835	2.22116
evm.TU.Chr7.2179	53.9001	55.3259	48.6974	58.0308	59.6352	53.0226	56.1267	48.731	50.9818	140.255	133.437	231.997	197.061	79.0269	68.0486	139.954	137.83	117.178	53.4994	77.3566	156.034	94.6893	131.101	102.335	54.119	65.5286	65.5899	76.3238	77.3884	79.6852	129.013	126.788	126.803	100.736	116.624	114.547	147.276	111.106	113.583	305.074	306.247	322.954	113.896	69.4843	0.610067	48.6974	322.954	6.63186
[truncated: 418 more rows]

## Sheet: Table S2 
Supplementary Table 2. Annotation information of selected candidate genes
[truncated: 30 more rows]

[truncated: 3 more sheets: Table S3, Table S4, Table S5]
